# Supplementary material for: The mismatch between morphological and molecular attribution of three Glossogobius species in the Mekong Delta
Source: BMC Zool. 2022 Jun 23;7:34. doi: 10.1186/s40850-022-00137-6 (PMC10126994; doi:10.1186/s40850-022-00137-6)
Supplement: Supplementary file 4 — Additional file 4. [file 40850_2022_137_MOESM4_ESM.xlsx]

## Sheet: G. aureus
No.	Sex	W	TL	ED	DE	BD	HL	HL/TL	BD/TL	ED/TL	DE/TL	Month	Site (1: CRCT; 2: LPST; 3: HBBL; 4: DDCM)
1	Female	12.02	11.6	0.4	0.25	1.4	3.1	0.267241	0.12069	0.129032	0.0806452	1	4
2	Female	15.4	12.3	0.4	0.3	1.6	3.2	0.260163	0.130081	0.125	0.09375	1	4
3	Female	6.21	9.2	0.25	0.2	1.1	2.25	0.244565	0.119565	0.111111	0.0888889	1	4
4	Female	6.61	9.2	0.3	0.2	1.2	2.2	0.23913	0.130435	0.136364	0.0909091	1	4
5	Female	5.64	8.6	0.3	0.2	1.2	2.2	0.255814	0.139535	0.136364	0.0909091	1	4
6	Female	5.81	8.6	0.25	0.15	1.3	2.2	0.255814	0.151163	0.113636	0.0681818	1	4
7	Female	5.4	8.5	0.3	0.2	1.2	2.1	0.247059	0.141176	0.142857	0.0952381	2	4
8	Female	6.26	9.2	0.3	0.2	1	2.1	0.228261	0.108696	0.142857	0.0952381	2	4
9	Female	4.99	8.4	0.25	0.15	1.1	2.05	0.244048	0.130952	0.121951	0.0731707	2	4
10	Female	4.93	8.1	0.25	0.15	1.05	2.1	0.259259	0.12963	0.119048	0.0714286	2	4
11	Female	5.66	8.7	0.3	0.2	1.15	2.1	0.241379	0.132184	0.142857	0.0952381	2	4
12	Female	22.08	14.5	0.55	0.7	1.65	3.3	0.227586	0.113793	0.166667	0.212121	2	4
13	Female	15.5	13.6	0.55	0.55	1.45	3.1	0.227941	0.106618	0.177419	0.177419	2	4
14	Female	13.68	12.7	0.55	0.55	1.4	2.95	0.232283	0.110236	0.186441	0.186441	2	4
15	Female	15.84	12.6	0.55	0.45	1.55	2.95	0.234127	0.123016	0.186441	0.152542	3	4
16	Female	12.45	13.2	0.55	0.45	1.35	2.85	0.215909	0.102273	0.192982	0.157895	3	4
17	Female	11.49	12	0.45	0.45	1.35	2.7	0.225	0.1125	0.166667	0.166667	3	4
18	Female	13.09	12.3	0.45	0.45	1.5	2.8	0.227642	0.121951	0.160714	0.160714	3	4
19	Female	15.8	12.8	0.45	0.5	1.55	3.05	0.238281	0.121094	0.147541	0.163934	3	4
20	Female	11.31	11.5	0.45	0.4	1.25	2.65	0.230435	0.108696	0.169811	0.150943	3	4
21	Female	10.82	12	0.5	0.35	1.45	2.75	0.229167	0.120833	0.181818	0.127273	3	4
22	Female	12.64	12.3	0.45	0.4	1.4	2.95	0.239837	0.113821	0.152542	0.135593	3	4
23	Female	11.4	11.8	0.45	0.4	1.25	2.75	0.233051	0.105932	0.163636	0.145455	3	4
24	Female	12.35	13	0.45	0.35	1.25	2.9	0.223077	0.0961538	0.155172	0.12069	3	4
25	Female	7.98	10.5	0.45	0.3	1.3	2.4	0.228571	0.12381	0.1875	0.125	3	4
26	Female	9.77	11.6	0.45	0.4	1.25	2.75	0.237069	0.107759	0.163636	0.145455	3	4
27	Female	9.74	11.4	0.45	0.4	1.4	2.65	0.232456	0.122807	0.169811	0.150943	4	4
28	Female	8.86	11.6	0.45	0.4	1.05	2.6	0.224138	0.0905172	0.173077	0.153846	4	4
29	Female	8.23	10.5	0.45	0.35	1.15	2.4	0.228571	0.109524	0.1875	0.145833	4	4
30	Female	21.78	14.1	0.45	0.6	1.55	3	0.212766	0.109929	0.15	0.2	4	4
31	Female	15.2	13.2	0.45	0.45	1.35	2.8	0.212121	0.102273	0.160714	0.160714	4	4
32	Female	13.38	12.3	0.45	0.45	1.3	2.65	0.215447	0.105691	0.169811	0.169811	4	4
33	Female	15.54	12.2	0.45	0.35	1.45	2.65	0.217213	0.118852	0.169811	0.132075	4	4
34	Female	12.15	12.8	0.45	0.35	1.25	2.55	0.199219	0.0976562	0.176471	0.137255	4	4
35	Female	11.79	12.4	0.55	0.55	1.45	3	0.241935	0.116935	0.183333	0.183333	5	4
36	Female	13.39	12.7	0.55	0.55	1.6	3.1	0.244094	0.125984	0.177419	0.177419	5	4
37	Female	16.1	13.2	0.55	0.6	1.65	3.35	0.253788	0.125	0.164179	0.179104	5	4
38	Female	11.61	11.9	0.55	0.5	1.35	2.95	0.247899	0.113445	0.186441	0.169492	5	4
39	Female	11.12	12.4	0.6	0.45	1.55	3.05	0.245968	0.125	0.196721	0.147541	5	4
40	Female	12.94	12.7	0.55	0.5	1.5	3.25	0.255906	0.11811	0.169231	0.153846	5	4
41	Female	11.7	12.2	0.55	0.5	1.35	3.05	0.25	0.110656	0.180328	0.163934	5	4
42	Female	12.65	13.4	0.55	0.45	1.35	3.2	0.238806	0.100746	0.171875	0.140625	5	4
43	Female	7.54	9.9	0.35	0.1	1.1	2.2	0.222222	0.111111	0.159091	0.0454545	5	4
44	Female	9.33	11	0.35	0.2	1.05	2.55	0.231818	0.0954545	0.137255	0.0784314	5	4
45	Female	9.3	10.8	0.35	0.2	1.2	2.45	0.226852	0.111111	0.142857	0.0816327	5	4
46	Female	8.42	11	0.35	0.2	0.85	2.4	0.218182	0.0772727	0.145833	0.0833333	5	4
47	Female	7.79	9.9	0.35	0.15	0.95	2.2	0.222222	0.0959596	0.159091	0.0681818	5	4
48	Female	6.84	9.1	0.3	0.2	1.3	2.25	0.247253	0.142857	0.133333	0.0888889	5	4
49	Female	4.21	7.8	0.15	0.1	0.9	1.65	0.211538	0.115385	0.0909091	0.0606061	6	4
50	Female	4.14	7.9	0.2	0.1	0.75	1.55	0.196203	0.0949367	0.129032	0.0645161	6	4
51	Female	5.6	8.6	0.45	0.35	1.35	2.35	0.273256	0.156977	0.191489	0.148936	6	4
52	Female	4.18	8.5	0.45	0.25	0.9	2.35	0.276471	0.105882	0.191489	0.106383	6	4
53	Female	3.17	7.6	0.4	0.25	0.9	2.15	0.282895	0.118421	0.186047	0.116279	6	4
54	Female	6.69	9.2	0.4	0.3	1.15	2.45	0.266304	0.125	0.163265	0.122449	6	4
55	Female	6.05	9	0.45	0.3	1.15	2.35	0.261111	0.127778	0.191489	0.12766	6	4
56	Female	4.5	7.9	0.25	0.1	0.8	1.85	0.234177	0.101266	0.135135	0.0540541	6	4
57	Female	3.64	6.9	0.15	0.1	0.8	1.8	0.26087	0.115942	0.0833333	0.0555556	6	4
58	Female	6.87	8.5	0.25	0.1	1.15	1.95	0.229412	0.135294	0.128205	0.0512821	6	4
59	Female	3.97	7.6	0.2	0.1	0.8	1.85	0.243421	0.105263	0.108108	0.0540541	7	4
60	Female	4.65	7.6	0.2	0.1	0.85	1.65	0.217105	0.111842	0.121212	0.0606061	7	4
61	Female	4.64	8.5	0.2	0.1	0.75	1.9	0.223529	0.0882353	0.105263	0.0526316	7	4
62	Female	4.23	8.7	0.2	0.1	0.8	1.7	0.195402	0.091954	0.117647	0.0588235	7	4
63	Female	3.44	7.4	0.2	0.1	0.65	1.75	0.236486	0.0878378	0.114286	0.0571429	7	4
64	Female	4.51	8.2	0.25	0.15	1	1.95	0.237805	0.121951	0.128205	0.0769231	7	4
65	Female	4.44	8.3	0.3	0.2	0.85	1.85	0.222892	0.10241	0.162162	0.108108	7	4
66	Female	5.3	8.2	0.35	0.25	1.25	2.05	0.25	0.152439	0.170732	0.121951	7	4
67	Female	3.88	8.1	0.35	0.15	0.8	2.05	0.253086	0.0987654	0.170732	0.0731707	7	4
68	Female	2.87	7.2	0.3	0.15	0.8	1.85	0.256944	0.111111	0.162162	0.0810811	7	4
69	Female	6.39	8.8	0.3	0.2	1.05	2.15	0.244318	0.119318	0.139535	0.0930233	7	4
70	Female	5.75	8.6	0.35	0.2	1.05	2.05	0.238372	0.122093	0.170732	0.097561	7	4
71	Female	4.94	8.5	0.35	0.2	1	2.05	0.241176	0.117647	0.170732	0.097561	8	4
72	Female	4.08	7.5	0.25	0.15	1	2	0.266667	0.133333	0.125	0.075	8	4
73	Female	7.31	9.1	0.35	0.25	1.35	2.15	0.236264	0.148352	0.162791	0.116279	8	4
74	Female	4.41	8.2	0.3	0.2	1	2.05	0.25	0.121951	0.146341	0.097561	8	4
75	Female	5.09	8.2	0.3	0.15	1.05	1.85	0.22561	0.128049	0.162162	0.0810811	8	4
76	Female	5.08	9.1	0.3	0.2	0.95	2.1	0.230769	0.104396	0.142857	0.0952381	8	4
77	Female	4.67	9.3	0.3	0.2	1	1.9	0.204301	0.107527	0.157895	0.105263	8	4
78	Female	3.88	8	0.3	0.15	0.85	1.95	0.24375	0.10625	0.153846	0.0769231	8	4
79	Female	23.22	12.9	0.3	0.1	1.75	2.9	0.224806	0.135659	0.103448	0.0344828	8	4
80	Female	17.55	11.3	0.25	0.15	1.7	2.45	0.216814	0.150442	0.102041	0.0612245	8	4
81	Female	12.05	9.9	0.25	0.1	1.45	2.15	0.217172	0.146465	0.116279	0.0465116	8	4
82	Female	20.3	12.4	0.25	0.1	1.6	2.7	0.217742	0.129032	0.0925926	0.037037	8	4
83	Female	17.08	12.1	0.25	0.15	1.5	2.7	0.22314	0.123967	0.0925926	0.0555556	8	4
84	Female	25.61	13.4	0.3	0.2	1.9	2.9	0.216418	0.141791	0.103448	0.0689655	9	4
85	Female	23.7	14.2	0.6	0.45	2	3.7	0.260563	0.140845	0.162162	0.121622	9	4
86	Female	13.16	11.4	0.5	0.45	1.8	2.95	0.258772	0.157895	0.169492	0.152542	9	4
87	Female	19.05	13.5	0.55	0.45	1.7	3.65	0.27037	0.125926	0.150685	0.123288	9	4
88	Female	17.59	11.4	0.3	0.1	1.55	2.7	0.236842	0.135965	0.111111	0.037037	9	4
89	Female	12.11	10.1	0.25	0.1	1.2	2.3	0.227723	0.118812	0.108696	0.0434783	9	4
90	Female	15.97	11.1	0.3	0.1	1.5	2.55	0.22973	0.135135	0.117647	0.0392157	9	4
91	Female	26.64	13	0.25	0.1	1.65	3	0.230769	0.126923	0.0833333	0.0333333	9	4
92	Female	25.51	12.9	0.3	0.1	1.7	3.15	0.244186	0.131783	0.0952381	0.031746	10	4
93	Female	20.39	12.5	0.25	0.1	1.4	2.85	0.228	0.112	0.0877193	0.0350877	10	4
94	Female	23.67	13.5	0.45	0.25	1.9	3.35	0.248148	0.140741	0.134328	0.0746269	10	4
95	Female	18	11.9	0.4	0.3	1.85	2.9	0.243697	0.155462	0.137931	0.103448	10	4
96	Female	12.5	10.5	0.4	0.25	1.6	2.6	0.247619	0.152381	0.153846	0.0961538	10	4
97	Female	20.75	13	0.4	0.25	1.75	3.15	0.242308	0.134615	0.126984	0.0793651	10	4
98	Female	17.53	12.7	0.4	0.3	1.65	3.15	0.248031	0.129921	0.126984	0.0952381	10	4
99	Female	26.06	14	0.45	0.35	2.05	3.35	0.239286	0.146429	0.134328	0.104478	10	4
100	Female	23.25	13.6	0.45	0.3	1.85	3.25	0.238971	0.136029	0.138462	0.0923077	10	4
101	Female	12.71	10.8	0.35	0.3	1.65	2.5	0.231481	0.152778	0.14	0.12	11	4
102	Female	18.6	12.9	0.4	0.3	1.55	3.2	0.248062	0.120155	0.125	0.09375	11	4
103	Female	18.25	12.3	0.45	0.35	1.85	3	0.243902	0.150407	0.15	0.116667	11	4
104	Female	12.77	11	0.4	0.25	1.5	2.6	0.236364	0.136364	0.153846	0.0961538	11	4
105	Female	16.63	12	0.45	0.35	1.8	2.85	0.2375	0.15	0.157895	0.122807	11	4
106	Female	27.3	13.9	0.4	0.3	1.95	3.3	0.23741	0.140288	0.121212	0.0909091	11	4
107	Female	26.17	13.8	0.45	0.35	2	3.45	0.25	0.144928	0.130435	0.101449	11	4
108	Female	21.05	13.4	0.4	0.3	1.7	3.15	0.235075	0.126866	0.126984	0.0952381	11	4
109	Female	77.33	20.3	0.5	0.4	2.65	5.05	0.248768	0.130542	0.0990099	0.0792079	12	4
110	Female	2.97	6.3	0.15	0.1	0.55	1.55	0.246032	0.0873016	0.0967742	0.0645161	12	4
111	Female	2.63	7.2	0.15	0.1	0.75	1.8	0.25	0.104167	0.0833333	0.0555556	12	4
112	Female	2.22	6.3	0.15	0.1	0.55	1.55	0.246032	0.0873016	0.0967742	0.0645161	12	4
113	Male	11.34	11.2	0.4	0.25	1.35	2.95	0.263393	0.120536	0.135593	0.0847458	1	4
114	Male	8.67	9.9	0.3	0.2	1.3	2.5	0.252525	0.131313	0.12	0.08	1	4
115	Male	9.07	10.3	0.3	0.25	1.35	2.45	0.237864	0.131068	0.122449	0.102041	1	4
116	Male	6.74	9.4	0.3	0.2	1.3	2.2	0.234043	0.138298	0.136364	0.0909091	1	4
117	Male	9.24	10.2	0.35	0.2	1.25	2.75	0.269608	0.122549	0.127273	0.0727273	1	4
118	Male	5.6	9.2	0.35	0.2	1.15	2.1	0.228261	0.125	0.166667	0.0952381	1	4
119	Male	6.89	9.1	0.3	0.2	1.2	2.3	0.252747	0.131868	0.130435	0.0869565	1	4
120	Male	6.12	9.1	0.3	0.2	1.15	2.15	0.236264	0.126374	0.139535	0.0930233	1	4
121	Male	7.71	9.6	0.3	0.2	1.3	2.3	0.239583	0.135417	0.130435	0.0869565	1	4
122	Male	8.08	9.4	0.3	0.2	1.3	2.3	0.244681	0.138298	0.130435	0.0869565	1	4
123	Male	6.49	9.2	0.3	0.2	1.1	2.2	0.23913	0.119565	0.136364	0.0909091	2	4
124	Male	7.36	9.4	0.3	0.2	1.3	2.2	0.234043	0.138298	0.136364	0.0909091	2	4
125	Male	5.24	8.9	0.3	0.2	1	2.1	0.235955	0.11236	0.142857	0.0952381	2	4
126	Male	6.16	9.3	0.3	0.2	1	2.3	0.247312	0.107527	0.130435	0.0869565	2	4
127	Male	7.48	9.6	0.3	0.15	1.2	2.3	0.239583	0.125	0.130435	0.0652174	2	4
128	Male	26.22	14.8	0.45	0.65	1.9	3.65	0.246622	0.128378	0.123288	0.178082	2	4
129	Male	27.72	15	0.45	0.65	1.8	3.75	0.25	0.12	0.12	0.173333	2	4
130	Male	20.17	15.5	0.45	0.55	1.65	3.05	0.196774	0.106452	0.147541	0.180328	2	4
131	Male	18.01	14.3	0.5	0.6	1.45	3.1	0.216783	0.101399	0.16129	0.193548	2	4
132	Male	16.54	12.5	0.45	0.55	1.55	3.1	0.248	0.124	0.145161	0.177419	2	4
133	Male	15.91	13.2	0.55	0.45	1.55	3.15	0.238636	0.117424	0.174603	0.142857	3	4
134	Male	13.81	12.1	0.45	0.5	1.5	2.95	0.243802	0.123967	0.152542	0.169492	3	4
135	Male	15.26	12.5	0.5	0.55	1.55	3	0.24	0.124	0.166667	0.183333	3	4
136	Male	10.7	11.1	0.4	0.35	1.3	2.85	0.256757	0.117117	0.140351	0.122807	3	4
137	Male	8.88	10	0.4	0.35	1.3	2.5	0.25	0.13	0.16	0.14	3	4
138	Male	8.55	10	0.35	0.35	1.25	2.25	0.225	0.125	0.155556	0.155556	3	4
139	Male	26.22	14.8	0.45	0.65	1.9	3.65	0.246622	0.128378	0.123288	0.178082	4	4
140	Male	21	14.36	0.45	0.65	1.8	3.75	0.261142	0.125348	0.12	0.173333	4	4
141	Male	19.87	15.1	0.35	0.45	1.55	2.75	0.182119	0.102649	0.127273	0.163636	4	4
142	Male	17.71	13.9	0.4	0.5	1.35	2.8	0.201439	0.0971223	0.142857	0.178571	4	4
143	Male	16.24	12.1	0.35	0.45	1.45	2.8	0.231405	0.119835	0.125	0.160714	4	4
144	Male	15.61	12.8	0.45	0.35	1.45	2.85	0.222656	0.113281	0.157895	0.122807	4	4
145	Male	13.51	11.7	0.35	0.4	1.4	2.65	0.226496	0.119658	0.132075	0.150943	5	4
146	Male	14.96	12.1	0.4	0.45	1.45	2.7	0.22314	0.119835	0.148148	0.166667	5	4
147	Male	11	11.5	0.5	0.45	1.4	3.15	0.273913	0.121739	0.15873	0.142857	5	4
148	Male	9.18	10.4	0.5	0.45	1.4	2.8	0.269231	0.134615	0.178571	0.160714	5	4
149	Male	8.11	9.4	0.25	0.15	1.05	2.05	0.218085	0.111702	0.121951	0.0731707	5	4
150	Male	7.57	9.2	0.3	0.15	1.25	1.95	0.211957	0.13587	0.153846	0.0769231	6	4
151	Male	6.58	9.1	0.2	0.15	0.9	1.05	0.115385	0.0989011	0.190476	0.142857	6	4
152	Male	10.2	9.9	0.2	0.2	1.3	2	0.20202	0.131313	0.1	0.1	6	4
153	Male	8.56	10.1	0.25	0.15	0.95	0.85	0.0841584	0.0940594	0.294118	0.176471	6	4
154	Male	8.688	9.9	0.25	0.1	1.15	1.9	0.191919	0.116162	0.131579	0.0526316	6	4
155	Male	6.58	8.7	0.25	0.1	1.05	1.85	0.212644	0.12069	0.135135	0.0540541	6	4
156	Male	7.6	10	0.45	0.3	1.25	2.45	0.245	0.125	0.183673	0.122449	6	4
157	Male	7.04	9.9	0.4	0.35	1.3	2.45	0.247475	0.131313	0.163265	0.142857	6	4
158	Male	9.04	10.2	0.45	0.3	0.35	2.55	0.25	0.0343137	0.176471	0.117647	6	4
159	Male	9.3	10.7	0.55	0.4	1.35	2.85	0.266355	0.126168	0.192982	0.140351	6	4
160	Male	5.62	8.6	0.25	0.1	0.95	1.95	0.226744	0.110465	0.128205	0.0512821	6	4
161	Male	9.85	9.3	0.3	0.1	0.95	2.05	0.22043	0.102151	0.146341	0.0487805	6	4
162	Male	7.49	9.4	0.3	0.1	1	1.95	0.207447	0.106383	0.153846	0.0512821	6	4
163	Male	4.37	8	0.2	0.1	0.75	1.75	0.21875	0.09375	0.114286	0.0571429	6	4
164	Male	7.3	8.8	0.2	0.1	1.05	1.8	0.204545	0.119318	0.111111	0.0555556	6	4
165	Male	2.3	6.7	0.2	0.1	0.6	1.4	0.208955	0.0895522	0.142857	0.0714286	7	4
166	Male	7.87	9.6	0.4	0.25	1.35	2.25	0.234375	0.140625	0.177778	0.111111	7	4
167	Male	3	9.5	0.3	0.25	1	1.35	0.142105	0.105263	0.222222	0.185185	7	4
168	Male	10.5	10.3	0.3	0.3	1.4	2.3	0.223301	0.135922	0.130435	0.130435	7	4
169	Male	8.86	10.5	0.35	0.25	1.05	1.15	0.109524	0.1	0.304348	0.217391	7	4
170	Male	8.988	10.3	0.35	0.2	1.25	2.2	0.213592	0.121359	0.159091	0.0909091	7	4
171	Male	6.88	9.1	0.35	0.2	1.15	2.15	0.236264	0.126374	0.162791	0.0930233	7	4
172	Male	7.3	9.6	0.35	0.2	1.15	2.15	0.223958	0.119792	0.162791	0.0930233	7	4
173	Male	6.74	9.5	0.3	0.25	1.2	2.15	0.226316	0.126316	0.139535	0.116279	7	4
174	Male	8.74	9.8	0.35	0.2	0.25	2.25	0.229592	0.0255102	0.155556	0.0888889	7	4
175	Male	9	10.3	0.45	0.3	1.25	2.55	0.247573	0.121359	0.176471	0.117647	7	4
176	Male	6.06	9.2	0.35	0.2	1.15	2.15	0.233696	0.125	0.162791	0.0930233	7	4
177	Male	10.29	9.9	0.4	0.25	1.15	2.25	0.227273	0.116162	0.177778	0.111111	8	4
178	Male	7.93	10	0.4	0.25	1.2	2.15	0.215	0.12	0.186047	0.116279	8	4
179	Male	4.81	8.6	0.3	0.15	0.95	1.95	0.226744	0.110465	0.153846	0.0769231	8	4
180	Male	7.74	9.4	0.3	0.3	1.25	2	0.212766	0.132979	0.15	0.15	8	4
181	Male	2.74	7.3	0.3	0.2	0.8	1.6	0.219178	0.109589	0.1875	0.125	8	4
182	Male	15.35	12.2	0.3	0.15	1.35	2.5	0.204918	0.110656	0.12	0.06	8	4
183	Male	10.59	9.9	0.2	0.1	1.25	1.8	0.181818	0.126263	0.111111	0.0555556	8	4
184	Male	14.21	12.6	0.6	0.4	1.65	3.2	0.253968	0.130952	0.1875	0.125	9	4
185	Male	19.9	13.9	0.6	0.5	1.75	3.35	0.241007	0.125899	0.179104	0.149254	9	4
186	Male	11.73	11.6	0.55	0.4	1.5	3	0.258621	0.12931	0.183333	0.133333	9	4
187	Male	17.51	13.2	0.55	0.45	1.8	3.3	0.25	0.136364	0.166667	0.136364	9	4
188	Male	14.58	12.4	0.55	0.4	1.7	3.25	0.262097	0.137097	0.169231	0.123077	9	4
189	Male	18.69	12.3	0.3	0.1	1.35	2.65	0.215447	0.109756	0.113208	0.0377358	9	4
190	Male	27.08	13.3	0.3	0.15	1.65	3.05	0.229323	0.12406	0.0983607	0.0491803	9	4
191	Male	19.14	12.1	0.25	0.1	1.55	2.65	0.219008	0.128099	0.0943396	0.0377358	10	4
192	Male	30.2	14.6	0.35	0.2	1.4	3.45	0.236301	0.0958904	0.101449	0.057971	10	4
193	Male	15.59	12.1	0.3	0.1	1.25	2.75	0.227273	0.103306	0.109091	0.0363636	10	4
194	Male	20.56	12.1	0.3	0.15	1.5	2.7	0.22314	0.123967	0.111111	0.0555556	10	4
195	Male	22.82	12.9	0.25	0.15	1.45	2.9	0.224806	0.112403	0.0862069	0.0517241	10	4
196	Male	15.8	12.8	0.45	0.3	1.5	2.95	0.230469	0.117188	0.152542	0.101695	10	4
197	Male	13.76	12	0.45	0.25	1.5	2.75	0.229167	0.125	0.163636	0.0909091	10	4
198	Male	19.45	13.3	0.45	0.35	1.6	2.9	0.218045	0.120301	0.155172	0.12069	11	4
199	Male	11.28	11	0.4	0.25	1.35	2.55	0.231818	0.122727	0.156863	0.0980392	11	4
200	Male	17.06	12.6	0.4	0.3	1.65	2.85	0.22619	0.130952	0.140351	0.105263	11	4
201	Male	14.13	11.8	0.4	0.25	1.55	2.8	0.237288	0.131356	0.142857	0.0892857	11	4
202	Male	19.35	13.2	0.45	0.3	1.65	2.95	0.223485	0.125	0.152542	0.101695	11	4
203	Male	17.35	12.3	0.45	0.45	1.95	3.35	0.272358	0.158537	0.134328	0.134328	11	4
204	Male	19.8	13	0.4	0.4	1.85	2.95	0.226923	0.142308	0.135593	0.135593	11	4
205	Male	20.86	13.21	0.5	0.5	1.7	3.75	0.283876	0.12869	0.133333	0.133333	11	4
206	Male	16.25	13	0.45	0.35	1.55	3.05	0.234615	0.119231	0.147541	0.114754	11	4
207	Male	21.22	13	0.45	0.45	1.8	3	0.230769	0.138462	0.15	0.15	11	4
208	Male	23.48	13.8	0.4	0.45	1.75	3.2	0.231884	0.126812	0.125	0.140625	11	4
209	male	76.49	17	0.35	0.55	2.65	4.95	0.291176	0.155882	0.0707071	0.111111	12	4
210	male	92.23	21.3	0.5	0.45	2.95	5.45	0.255869	0.138498	0.0917431	0.0825688	12	4
211	male	83.34	20.9	0.45	0.4	2.65	4.9	0.23445	0.126794	0.0918367	0.0816327	12	4
212	male	67.62	21	0.4	0.35	2.25	4.9	0.233333	0.107143	0.0816327	0.0714286	12	4
213	male	65.87	19.2	0.35	0.45	2.55	5.05	0.263021	0.132812	0.0693069	0.0891089	12	4
214	male	2.23	7.3	0.15	0.1	0.75	1.75	0.239726	0.10274	0.0857143	0.0571429	12	4
215	male	2.77	7.2	0.15	0.1	0.75	1.85	0.256944	0.104167	0.0810811	0.0540541	12	4
216	male	3.57	6.1	0.1	0.1	0.45	1.55	0.254098	0.0737705	0.0645161	0.0645161	12	4
217	Male	9.51	10.1	0.25	0.15	1.2	2.75	0.272277	0.118812	0.0909091	0.0545455	12	4
218	Female	40.1	16.8	0.6	0.55	2.45	3.7	0.220238	0.145833	0.162162	0.148649	2	1
219	Female	25.66	13.7	0.45	0.5	1.85	3.85	0.281022	0.135036	0.116883	0.12987	2	1
220	Female	26.74	14.2	0.55	0.45	2	3.55	0.25	0.140845	0.15493	0.126761	2	1
221	Female	27.42	14.7	0.6	0.65	1.95	3.7	0.251701	0.132653	0.162162	0.175676	2	1
222	Female	26.87	14.6	0.6	0.5	1.8	3.85	0.263699	0.123288	0.155844	0.12987	2	1
223	Female	17.16	13.1	0.5	0.35	1.55	3.55	0.270992	0.118321	0.140845	0.0985915	2	1
224	Female	24	14.3	0.5	0.45	1.85	3.85	0.269231	0.129371	0.12987	0.116883	2	1
225	Female	22.46	14.1	0.55	0.45	1.75	3.5	0.248227	0.124113	0.157143	0.128571	2	1
226	Female	26.13	14.6	0.55	0.5	1.65	3.65	0.25	0.113014	0.150685	0.136986	2	1
227	Female	21.12	13.5	0.55	0.45	1.55	3.3	0.244444	0.114815	0.166667	0.136364	2	1
228	Female	24.03	14.7	0.55	0.55	1.85	3.7	0.251701	0.12585	0.148649	0.148649	3	1
229	Female	28.37	14.4	0.6	0.6	2	3.7	0.256944	0.138889	0.162162	0.162162	3	1
230	Female	10.59	11.1	0.45	0.35	1.2	2.7	0.243243	0.108108	0.166667	0.12963	3	1
231	Female	14.65	11.5	0.55	0.4	1.65	2.7	0.234783	0.143478	0.203704	0.148148	3	1
232	Female	6.2	8.1	0.35	0.25	1.1	2.2	0.271605	0.135802	0.159091	0.113636	3	1
233	Female	6.4	9.6	0.35	0.25	1.05	2.25	0.234375	0.109375	0.155556	0.111111	3	1
234	Female	3.61	8	0.35	0.25	1.85	2.15	0.26875	0.23125	0.162791	0.116279	3	1
235	Female	30.57	16.48	0.35	0.35	2.2	3.95	0.239684	0.133495	0.0886076	0.0886076	4	1
236	Female	34.76	16.91	0.45	0.5	1.9	4.5	0.266115	0.11236	0.1	0.111111	4	1
237	Female	24.44	15.28	0.3	0.3	1.85	3.85	0.251963	0.121073	0.0779221	0.0779221	4	1
238	Female	29.36	17.78	0.4	0.4	2.2	4.5	0.253093	0.123735	0.0888889	0.0888889	4	1
239	Female	28.11	16.42	0.8	0.5	2.05	4.1	0.249695	0.124848	0.195122	0.121951	5	1
240	Female	15.44	12	0.45	0.45	1.5	2.95	0.245833	0.125	0.152542	0.152542	6	1
241	Female	15.1	12	0.55	0.45	1.6	2.95	0.245833	0.133333	0.186441	0.152542	6	1
242	Female	14.94	10.3	0.5	0.45	1.65	3	0.291262	0.160194	0.166667	0.15	7	1
243	Female	14.68	11.8	0.55	0.35	1.5	2.8	0.237288	0.127119	0.196429	0.125	7	1
244	Female	16.12	11.8	0.45	0.5	1.55	3.05	0.258475	0.131356	0.147541	0.163934	7	1
245	Female	13.19	11.3	0.5	0.35	1.45	2.8	0.247788	0.128319	0.178571	0.125	7	1
246	Female	12.77	11.5	0.45	0.35	1.35	2.7	0.234783	0.117391	0.166667	0.12963	7	1
247	Female	13.11	11.1	0.55	0.45	1.45	2.95	0.265766	0.130631	0.186441	0.152542	7	1
248	Female	11.26	10.3	0.45	0.35	1.55	2.75	0.26699	0.150485	0.163636	0.127273	7	1
249	Female	12.93	11.7	0.5	0.4	1.45	2.95	0.252137	0.123932	0.169492	0.135593	7	1
250	Female	13.08	11.2	0.5	0.45	1.45	2.85	0.254464	0.129464	0.175439	0.157895	7	1
251	Female	10.84	10.9	0.5	0.45	1.3	2.7	0.247706	0.119266	0.185185	0.166667	7	1
252	Female	12.57	11.5	0.55	0.4	1.4	2.85	0.247826	0.121739	0.192982	0.140351	7	1
253	Female	8.71	9.9	0.5	0.35	1.35	2.4	0.242424	0.136364	0.208333	0.145833	7	1
254	Female	31.4	15.9	0.55	0.65	1.85	4.15	0.261006	0.116352	0.13253	0.156627	8	1
255	Female	60.73	19.2	0.65	0.85	2.55	4.85	0.252604	0.132812	0.134021	0.175258	8	1
256	Female	39.46	16.3	0.55	0.65	2.4	4.15	0.254601	0.147239	0.13253	0.156627	8	1
257	Female	20.45	13.4	0.55	0.55	1.7	3.35	0.25	0.126866	0.164179	0.164179	8	1
258	Female	19.31	12.9	0.55	0.45	1.7	3.15	0.244186	0.131783	0.174603	0.142857	8	1
259	Female	12.33	10.8	0.5	0.4	1.45	2.7	0.25	0.134259	0.185185	0.148148	8	1
260	Female	13.05	12.5	0.5	0.45	1.4	2.7	0.216	0.112	0.185185	0.166667	8	1
261	Female	11.69	12.3	0.5	0.5	1.3	2.8	0.227642	0.105691	0.178571	0.178571	8	1
262	Female	10.52	10.9	0.45	0.45	1.4	2.5	0.229358	0.12844	0.18	0.18	8	1
263	Female	9.6	11.5	0.45	0.4	1.25	2.75	0.23913	0.108696	0.163636	0.145455	8	1
264	Female	12.42	11.6	0.5	0.45	1.45	2.75	0.237069	0.125	0.181818	0.163636	8	1
265	Female	8.44	11	0.4	0.35	1.05	2.8	0.254545	0.0954545	0.142857	0.125	8	1
266	Female	8.76	10.8	0.45	0.35	1.25	2.755	0.255093	0.115741	0.163339	0.127042	8	1
267	Female	7.6	9.5	0.45	0.35	1.25	2.35	0.247368	0.131579	0.191489	0.148936	8	1
268	Female	7.54	9.5	0.4	0.3	1.25	2.25	0.236842	0.131579	0.177778	0.133333	8	1
269	Female	8.74	10	0.45	0.35	1.2	2.35	0.235	0.12	0.191489	0.148936	8	1
270	Female	9.67	11.2	0.5	0.35	1.05	2.6	0.232143	0.09375	0.192308	0.134615	9	1
271	Female	18.29	13.5	0.5	0.45	1.55	3.35	0.248148	0.114815	0.149254	0.134328	9	1
272	Female	15.39	12.6	0.65	0.5	1.45	3.15	0.25	0.115079	0.206349	0.15873	9	1
273	Female	14.53	12.4	0.55	0.45	1.45	3	0.241935	0.116935	0.183333	0.15	9	1
274	Female	18.3	13.8	0.5	0.45	1.35	3.1	0.224638	0.0978261	0.16129	0.145161	9	1
275	Female	11.4	11.6	0.45	0.35	1.25	2.95	0.25431	0.107759	0.152542	0.118644	9	1
276	Female	6.31	9.6	0.45	0.35	1.05	2.4	0.25	0.109375	0.1875	0.145833	9	1
277	Female	8.3	10.6	0.45	0.35	1.2	2.35	0.221698	0.113208	0.191489	0.148936	9	1
278	Female	29.33	17	0.5	0.6	1.9	4.2	0.247059	0.111765	0.119048	0.142857	10	1
279	Female	54.52	19.5	0.65	0.5	2.35	4.9	0.251282	0.120513	0.132653	0.102041	11	1
280	Female	69.89	20.6	0.65	0.55	2.8	5.4	0.262136	0.135922	0.12037	0.101852	11	1
281	Female	49.06	18	0.6	0.45	2.3	4.75	0.263889	0.127778	0.126316	0.0947368	11	1
282	Female	12.19	11	0.4	0.25	1.55	2.55	0.231818	0.140909	0.156863	0.0980392	11	1
283	Female	13.49	11.2	0.35	0.25	1.6	2.4	0.214286	0.142857	0.145833	0.104167	11	1
284	Female	8.58	10.4	0.4	0.2	1.3	2.4	0.230769	0.125	0.166667	0.0833333	11	1
285	Female	16.25	11.3	0.35	0.25	1.65	2.9	0.256637	0.146018	0.12069	0.0862069	12	1
286	Female	10.77	10	0.3	0.15	1.3	2.5	0.25	0.13	0.12	0.06	12	1
287	Female	14.63	11	0.35	0.25	1.6	2.75	0.25	0.145455	0.127273	0.0909091	12	1
288	Female	25.3	12.9	0.3	0.2	1.75	3.2	0.248062	0.135659	0.09375	0.0625	12	1
289	Female	24.17	12.8	0.35	0.25	1.8	3.35	0.261719	0.140625	0.104478	0.0746269	12	1
290	Female	19.05	12.4	0.3	0.2	1.5	3.05	0.245968	0.120968	0.0983607	0.0655738	12	1
291	Female	10.22	10	0.35	0.1	1.4	2.7	0.27	0.14	0.12963	0.037037	12	1
292	male	37.85	16.8	0.55	0.6	2.2	4.2	0.25	0.130952	0.130952	0.142857	2	1
293	male	23.7	13.8	0.5	0.55	1.85	3.35	0.242754	0.134058	0.149254	0.164179	2	1
294	male	23.89	13.8	0.55	0.45	1.65	3.35	0.242754	0.119565	0.164179	0.134328	2	1
295	male	19.93	13.1	0.55	0.35	1.65	3.45	0.263359	0.125954	0.15942	0.101449	3	1
296	male	22.16	13.8	0.45	0.4	1.8	3.4	0.246377	0.130435	0.132353	0.117647	3	1
297	male	18.42	13.1	0.45	0.45	1.6	3.4	0.259542	0.122137	0.132353	0.132353	3	1
298	male	10.01	11.1	0.4	0.3	1.25	2.85	0.256757	0.112613	0.140351	0.105263	3	1
299	male	8.21	10.5	0.45	0.3	1.15	2.55	0.242857	0.109524	0.176471	0.117647	3	1
300	male	10.83	11	0.45	0.35	1.35	2.95	0.268182	0.122727	0.152542	0.118644	3	1
301	male	7.99	10	0.45	0.3	1.25	2.6	0.26	0.125	0.173077	0.115385	3	1
302	male	8.85	10.7	0.45	0.3	1.1	2.75	0.257009	0.102804	0.163636	0.109091	3	1
303	male	6.14	9.5	0.4	0.3	1.05	2.45	0.257895	0.110526	0.163265	0.122449	3	1
304	male	5.28	9.1	0.4	0.3	0.95	2.35	0.258242	0.104396	0.170213	0.12766	3	1
305	male	6.3	9.3	0.45	0.3	1.05	2.45	0.263441	0.112903	0.183673	0.122449	3	1
306	male	4.68	8.7	0.4	0.3	0.95	2.1	0.241379	0.109195	0.190476	0.142857	3	1
307	male	29.35	18.92	0.4	0.45	2.15	4.35	0.229915	0.113636	0.091954	0.103448	4	1
308	male	33.63	16.92	0.4	0.35	1.85	4.25	0.251182	0.109338	0.0941176	0.0823529	4	1
309	male	40.97	18.18	0.3	0.4	2.15	4.55	0.250275	0.118262	0.0659341	0.0879121	4	1
310	male	23.03	14.78	0.35	0.35	1.65	3.95	0.267253	0.111637	0.0886076	0.0886076	4	1
311	male	28.11	15.98	0.35	0.35	1.85	4.05	0.253442	0.11577	0.0864198	0.0864198	4	1
312	male	23.49	15.18	0.35	0.35	1.65	3.95	0.260211	0.108696	0.0886076	0.0886076	4	1
313	male	25.47	17.52	0.8	0.45	2.3	4.6	0.262557	0.131279	0.173913	0.0978261	5	1
314	male	21.17	14.72	0.8	0.35	1.75	3.85	0.261549	0.118886	0.207792	0.0909091	5	1
315	male	29.78	16.52	0.8	0.4	2.05	4.15	0.251211	0.124092	0.192771	0.0963855	5	1
316	male	26.59	18.02	0.85	0.55	2.1	4.75	0.263596	0.116537	0.178947	0.115789	5	1
317	male	28.58	18.62	0.8	0.45	2.05	4.15	0.222879	0.110097	0.192771	0.108434	5	1
318	male	21.79	15.32	0.8	0.4	2.1	3.75	0.244778	0.137076	0.213333	0.106667	5	1
319	male	21.45	14.42	0.8	0.35	1.85	3.8	0.263523	0.128294	0.210526	0.0921053	5	1
320	male	19.3	14.12	0.75	0.4	1.7	3.85	0.272663	0.120397	0.194805	0.103896	5	1
321	male	25.63	15.92	0.8	0.45	1.75	4.05	0.254397	0.109925	0.197531	0.111111	5	1
322	male	13.84	12.52	0.75	0.4	1.6	3.2	0.255591	0.127796	0.234375	0.125	5	1
323	male	26.96	15.42	0.85	0.45	2.05	3.9	0.252918	0.132944	0.217949	0.115385	5	1
324	male	21.45	18.42	0.85	0.55	2.45	4.95	0.26873	0.133008	0.171717	0.111111	5	1
325	male	28.27	16.32	0.8	0.45	2.15	4.05	0.248162	0.13174	0.197531	0.111111	5	1
326	male	19.06	13.2	0.5	0.45	1.6	3.1	0.234848	0.121212	0.16129	0.145161	6	1
327	male	21.1	13.4	0.5	0.45	1.7	3.4	0.253731	0.126866	0.147059	0.132353	6	1
328	male	23.5	14	0.5	0.5	1.8	3.15	0.225	0.128571	0.15873	0.15873	6	1
329	male	17.66	12.3	0.55	0.5	1.65	3.05	0.247967	0.134146	0.180328	0.163934	6	1
330	male	15.32	12	0.45	0.5	1.5	2.95	0.245833	0.125	0.152542	0.169492	6	1
331	male	16.86	12.2	0.5	0.45	1.65	2.85	0.233607	0.135246	0.175439	0.157895	6	1
332	male	16.63	12.5	0.5	0.5	1.65	3	0.24	0.132	0.166667	0.166667	6	1
333	male	14.23	12.3	0.5	0.4	1.55	2.75	0.223577	0.126016	0.181818	0.145455	6	1
334	male	17.42	12.3	0.55	0.45	1.7	3.3	0.268293	0.138211	0.166667	0.136364	7	1
335	male	12.11	11	0.5	0.35	1.4	2.7	0.245455	0.127273	0.185185	0.12963	7	1
336	male	35.23	16	0.65	0.65	1.95	4.15	0.259375	0.121875	0.156627	0.156627	8	1
337	male	27.44	15.4	0.65	0.65	1.85	3.55	0.230519	0.12013	0.183099	0.183099	8	1
338	male	11.57	11.3	0.5	0.4	1.35	2.7	0.238938	0.119469	0.185185	0.148148	8	1
339	male	19.45	13.7	0.55	0.55	1.65	3.15	0.229927	0.120438	0.174603	0.174603	8	1
340	male	10.26	11	0.5	0.45	1.25	2.65	0.240909	0.113636	0.188679	0.169811	8	1
341	male	16.42	12.9	0.45	0.45	1.5	3.15	0.244186	0.116279	0.142857	0.142857	8	1
342	male	14.76	12.6	0.5	0.5	1.5	2.9	0.230159	0.119048	0.172414	0.172414	8	1
343	male	18.48	13	0.55	0.45	1.65	3.05	0.234615	0.126923	0.180328	0.147541	8	1
344	male	11.44	11.4	0.45	0.45	1.3	2.75	0.241228	0.114035	0.163636	0.163636	8	1
345	male	9.26	10.8	0.45	0.45	1.25	2.6	0.240741	0.115741	0.173077	0.173077	8	1
346	male	10.16	9.9	0.45	0.45	1.35	2.7	0.272727	0.136364	0.166667	0.166667	8	1
347	male	9.32	11	0.4	0.35	1.2	2.75	0.25	0.109091	0.145455	0.127273	8	1
348	male	7.56	10	0.45	0.4	1.2	2.35	0.235	0.12	0.191489	0.170213	8	1
349	male	7.67	10.1	0.45	0.35	1.15	2.35	0.232673	0.113861	0.191489	0.148936	8	1
350	male	7.88	10	0.45	0.4	1.25	2.35	0.235	0.125	0.191489	0.170213	8	1
351	male	8.68	11	0.45	0.35	1.25	2.7	0.245455	0.113636	0.166667	0.12963	9	1
352	male	10.68	11.7	0.45	0.4	1.15	2.65	0.226496	0.0982906	0.169811	0.150943	9	1
353	male	14.77	12.6	0.55	0.45	1.25	3.05	0.242063	0.0992063	0.180328	0.147541	9	1
354	male	7.05	9.5	0.45	0.4	1.15	2.45	0.257895	0.121053	0.183673	0.163265	9	1
355	male	9.92	11.5	0.45	0.45	1.35	2.6	0.226087	0.117391	0.173077	0.173077	9	1
356	male	9.07	11.2	0.45	0.4	1.15	2.6	0.232143	0.102679	0.173077	0.153846	9	1
357	male	7.34	10.3	0.5	0.4	1.1	2.25	0.218447	0.106796	0.222222	0.177778	9	1
358	male	6.86	10.2	0.45	0.35	1.15	2.35	0.230392	0.112745	0.191489	0.148936	9	1
359	male	9.67	11.2	0.5	0.55	1.3	2.75	0.245536	0.116071	0.181818	0.2	10	1
360	male	12.09	11.8	0.55	0.65	1.5	2.8	0.237288	0.127119	0.196429	0.232143	10	1
361	male	12.04	11.5	0.5	0.55	1.6	2.8	0.243478	0.13913	0.178571	0.196429	10	1
362	male	10.07	10.8	0.45	0.55	1.5	2.8	0.259259	0.138889	0.160714	0.196429	10	1
363	male	9.74	11.4	0.5	0.4	1.45	2.65	0.232456	0.127193	0.188679	0.150943	10	1
364	male	10.72	10.3	0.35	0.3	1.35	2.8	0.271845	0.131068	0.125	0.107143	10	1
365	male	8.48	10.6	0.5	0.3	1.2	2.8	0.264151	0.113208	0.178571	0.107143	10	1
366	male	9.81	12.8	0.4	0.3	1.35	2.85	0.222656	0.105469	0.140351	0.105263	10	1
367	male	7.92	10.2	0.5	0.4	1.5	2.4	0.235294	0.147059	0.208333	0.166667	10	1
368	male	12.85	11.1	0.45	0.25	1.55	2.45	0.220721	0.13964	0.183673	0.102041	11	1
369	male	12.16	11	0.4	0.25	1.55	2.5	0.227273	0.140909	0.16	0.1	11	1
370	male	10.49	10.7	0.4	0.25	1.25	2.55	0.238318	0.116822	0.156863	0.0980392	11	1
371	male	13.47	11.1	0.4	0.3	1.65	2.6	0.234234	0.148649	0.153846	0.115385	11	1
372	male	9.11	10.3	0.35	0.2	1.2	2.5	0.242718	0.116505	0.14	0.08	11	1
373	male	9.1	10.6	0.4	0.25	1.25	2.55	0.240566	0.117925	0.156863	0.0980392	11	1
374	male	8.72	10.2	0.35	0.2	1.35	2.5	0.245098	0.132353	0.14	0.08	11	1
375	male	8.08	10	0.4	0.2	1.15	2.4	0.24	0.115	0.166667	0.0833333	11	1
376	male	4.64	9.5	0.35	0.15	1	2.15	0.226316	0.105263	0.162791	0.0697674	11	1
377	Male	17.35	12.2	0.35	0.2	1.45	2.85	0.233607	0.118852	0.122807	0.0701754	12	1
378	Male	15.35	11.3	0.35	0.35	1.75	3.25	0.287611	0.154867	0.107692	0.107692	12	1
379	Male	17.8	12	0.3	0.3	1.65	2.85	0.2375	0.1375	0.105263	0.105263	12	1
380	Male	18.86	12.21	0.4	0.4	1.5	3.65	0.298935	0.12285	0.109589	0.109589	12	1
381	Male	14.25	12	0.35	0.25	1.35	2.95	0.245833	0.1125	0.118644	0.0847458	12	1
382	Male	19.22	12	0.35	0.35	1.6	2.9	0.241667	0.133333	0.12069	0.12069	12	1
383	Male	21.48	12.8	0.3	0.35	1.55	3.1	0.242188	0.121094	0.0967742	0.112903	12	1
384	Female	17.32	14	0.65	0.65	2.55	4.75	0.339286	0.182143	0.136842	0.136842	2	2
385	Female	13.65	15.5	0.65	0.6	2.5	3.95	0.254839	0.16129	0.164557	0.151899	2	2
386	Female	23.68	14.6	0.65	0.75	2.4	5.85	0.400685	0.164384	0.111111	0.128205	2	2
387	Female	15.65	15.9	0.6	0.65	2.55	3.9	0.245283	0.160377	0.153846	0.166667	2	2
388	Female	22.1	15.7	0.55	0.75	2.3	4	0.254777	0.146497	0.1375	0.1875	2	2
389	Female	17.32	14.7	0.6	0.6	2.35	4.05	0.27551	0.159864	0.148148	0.148148	2	2
390	Female	10.36	14.3	0.65	0.55	2.25	3.45	0.241259	0.157343	0.188406	0.15942	2	2
391	Female	21.5	15.6	0.45	0.7	2.25	3.65	0.233974	0.144231	0.123288	0.191781	2	2
392	Female	17.37	12.4	0.45	0.5	1.6	2.95	0.237903	0.129032	0.152542	0.169492	3	2
393	Female	19.62	12.9	0.5	0.55	1.75	3.25	0.251938	0.135659	0.153846	0.169231	3	2
394	Female	22.27	13.2	0.5	0.55	1.9	3.35	0.253788	0.143939	0.149254	0.164179	3	2
395	Female	11.9	10.9	0.45	0.45	1.5	2.5	0.229358	0.137615	0.18	0.18	4	2
396	Female	5.96	9.04	0.4	0.35	1.05	2.35	0.259956	0.11615	0.170213	0.148936	4	2
397	Female	4.35	8.2	0.35	0.3	0.85	2.2	0.268293	0.103659	0.159091	0.136364	4	2
398	Female	3.17	7.05	0.3	0.25	0.8	1.75	0.248227	0.113475	0.171429	0.142857	4	2
399	Female	3.4	7.6	0.3	0.3	0.85	1.95	0.256579	0.111842	0.153846	0.153846	4	2
400	Female	11.39	10.8	0.45	0.4	1.35	2.75	0.25463	0.125	0.163636	0.145455	5	2
401	Female	5.22	8.8	0.45	0.35	0.95	2.25	0.255682	0.107955	0.2	0.155556	5	2
402	Female	5.42	9.01	0.35	0.3	1	2.15	0.238624	0.110988	0.162791	0.139535	5	2
403	Female	3.9	7.9	0.35	0.35	0.95	1.95	0.246835	0.120253	0.179487	0.179487	5	2
404	Female	18.59	12.5	0.5	0.55	1.65	3	0.24	0.132	0.166667	0.183333	5	2
405	Female	25.3	14.5	0.45	0.55	2.05	3.5	0.241379	0.141379	0.128571	0.157143	5	2
406	Female	15.24	11.8	0.4	0.45	1.6	2.95	0.25	0.135593	0.135593	0.152542	5	2
407	Female	13.38	11.5	0.45	0.55	1.45	2.8	0.243478	0.126087	0.160714	0.196429	5	2
408	Female	21.2	13.5	0.5	0.6	1.75	3.15	0.233333	0.12963	0.15873	0.190476	5	2
409	Female	20.33	13.5	0.5	0.55	1.75	3.15	0.233333	0.12963	0.15873	0.174603	6	2
410	Female	24.69	15.7	0.55	0.65	2.05	4	0.254777	0.130573	0.1375	0.1625	6	2
411	Female	5.94	8.6	0.35	0.25	1	2.05	0.238372	0.116279	0.170732	0.121951	6	2
412	Female	8.94	10	0.4	0.45	1.2	2.35	0.235	0.12	0.170213	0.191489	6	2
413	Female	8.58	9.7	0.4	0.4	1.15	2.5	0.257732	0.118557	0.16	0.16	6	2
414	Female	10.51	10.8	0.4	0.4	1.35	2.75	0.25463	0.125	0.145455	0.145455	6	2
415	Female	12.85	11.5	0.45	0.4	1.5	2.75	0.23913	0.130435	0.163636	0.145455	6	2
416	Female	17.65	12.3	0.45	0.45	1.6	3.05	0.247967	0.130081	0.147541	0.147541	6	2
417	Female	19.05	13	0.45	0.6	1.8	3.15	0.242308	0.138462	0.142857	0.190476	6	2
418	Female	16.41	12.3	0.4	0.55	1.65	2.8	0.227642	0.134146	0.142857	0.196429	6	2
419	Female	7.69	9.3	0.4	0.35	1.2	2.35	0.252688	0.129032	0.170213	0.148936	6	2
420	Female	12.28	10.6	0.35	0.45	1.45	2.75	0.259434	0.136792	0.127273	0.163636	6	2
421	Female	11.32	11	0.4	0.45	1.45	2.65	0.240909	0.131818	0.150943	0.169811	6	2
422	Female	8.68	10.2	0.35	0.4	1.15	2.3	0.22549	0.112745	0.152174	0.173913	6	2
423	Female	6.76	9.5	0.35	0.3	1.15	2.35	0.247368	0.121053	0.148936	0.12766	6	2
424	Female	15.6	12	0.4	0.45	1.55	2.85	0.2375	0.129167	0.140351	0.157895	7	2
425	Female	17.32	12.6	0.45	0.5	1.7	2.9	0.230159	0.134921	0.155172	0.172414	7	2
426	Female	12.84	11.3	0.45	0.5	1.55	2.7	0.238938	0.137168	0.166667	0.185185	7	2
427	Female	11.83	11.1	0.4	0.4	1.4	2.56	0.230631	0.126126	0.15625	0.15625	7	2
428	Female	10.2	10.9	0.4	0.4	1.35	2.65	0.243119	0.123853	0.150943	0.150943	7	2
429	Female	10.64	10.7	0.45	0.45	1.4	2.6	0.242991	0.130841	0.173077	0.173077	8	2
430	Female	9	10.2	0.4	0.35	1.3	2.45	0.240196	0.127451	0.163265	0.142857	8	2
431	Female	18.49	12.6	0.5	0.35	1.9	3.05	0.242063	0.150794	0.163934	0.114754	8	2
432	Female	15.93	12.4	0.5	0.4	1.85	3	0.241935	0.149194	0.166667	0.133333	9	2
433	Female	16.91	13	0.5	0.35	1.7	3.25	0.25	0.130769	0.153846	0.107692	9	2
434	Female	14.95	11.5	0.5	0.3	1.9	3	0.26087	0.165217	0.166667	0.1	9	2
435	Female	19.09	13.2	0.45	0.3	1.8	3.2	0.242424	0.136364	0.140625	0.09375	9	2
436	Female	22.77	13.8	0.55	0.4	1.9	3.45	0.25	0.137681	0.15942	0.115942	9	2
437	Female	17.81	12.6	0.45	0.35	1.65	3.05	0.242063	0.130952	0.147541	0.114754	9	2
438	Female	14.17	11.7	0.45	0.3	1.7	2.9	0.247863	0.145299	0.155172	0.103448	9	2
439	Female	16.23	12.2	0.45	0.3	1.7	2.8	0.229508	0.139344	0.160714	0.107143	9	2
440	Female	11.82	11	0.4	0.3	1.7	2.8	0.254545	0.154545	0.142857	0.107143	9	2
441	Female	8.05	10	0.45	0.4	1.1	2.75	0.275	0.11	0.163636	0.145455	10	2
442	Female	7.89	10.5	0.4	0.35	1	2.45	0.233333	0.0952381	0.163265	0.142857	10	2
443	Female	8.03	10.2	0.45	0.45	1.05	2.45	0.240196	0.102941	0.183673	0.183673	10	2
444	Female	10.8	10.5	0.35	0.45	1.45	2.45	0.233333	0.138095	0.142857	0.183673	10	2
445	Female	5.55	9	0.35	0.3	1.1	2.4	0.266667	0.122222	0.145833	0.125	10	2
446	Female	4.05	8.3	0.35	0.25	0.95	2.15	0.259036	0.114458	0.162791	0.116279	10	2
447	Female	27.48	14.5	0.55	0.45	1.9	4.05	0.27931	0.131034	0.135802	0.111111	11	2
448	Female	23.62	15.8	0.55	0.45	1.95	5.65	0.357595	0.123418	0.0973451	0.079646	11	2
449	Female	27.32	15.3	0.65	0.55	2.25	4.3	0.281046	0.147059	0.151163	0.127907	11	2
450	Female	6.05	9	0.3	0.25	1.25	2.3	0.255556	0.138889	0.130435	0.108696	11	2
451	Female	3.35	8	0.35	0.2	0.95	1.85	0.23125	0.11875	0.189189	0.108108	11	2
452	Female	5.14	8.7	0.3	0.15	1.3	1.95	0.224138	0.149425	0.153846	0.0769231	12	2
453	Female	7.5	9.4	0.25	0.1	1.25	2.4	0.255319	0.132979	0.104167	0.0416667	12	2
454	Female	9.07	9.6	0.25	0.1	1.4	2.45	0.255208	0.145833	0.102041	0.0408163	12	2
455	Female	3.92	7.8	0.2	0.1	0.9	2	0.25641	0.115385	0.1	0.05	12	2
456	Female	3.83	7.7	0.2	0.1	1.1	2.05	0.266234	0.142857	0.097561	0.0487805	12	2
457	Female	4.38	8.1	0.3	0.1	1.25	2.1	0.259259	0.154321	0.142857	0.047619	12	2
458	Female	3.82	7.8	0.2	0.1	0.95	2	0.25641	0.121795	0.1	0.05	12	2
459	Female	2.93	6.6	0.2	0.15	1	1.7	0.257576	0.151515	0.117647	0.0882353	12	2
460	Female	2.5	6.6	0.2	0.15	1	1.6	0.242424	0.151515	0.125	0.09375	12	2
461	male	20.32	15.8	0.55	0.75	2.7	4.25	0.268987	0.170886	0.129412	0.176471	2	2
462	male	18.69	15.7	0.65	0.65	2.55	3.95	0.251592	0.16242	0.164557	0.164557	2	2
463	male	26.73	14.5	0.45	0.65	2	3.55	0.244828	0.137931	0.126761	0.183099	2	2
464	male	20	14.7	0.55	0.55	2.05	3.65	0.248299	0.139456	0.150685	0.150685	2	2
465	male	24.84	14.6	0.6	0.75	1.7	3.65	0.25	0.116438	0.164384	0.205479	3	2
466	male	22.24	14.2	0.55	0.6	1.8	3.25	0.228873	0.126761	0.169231	0.184615	3	2
467	male	22.06	13.5	0.5	0.5	1.85	3.4	0.251852	0.137037	0.147059	0.147059	3	2
468	male	24.03	13.5	0.5	0.5	1.9	3.25	0.240741	0.140741	0.153846	0.153846	3	2
469	male	15.55	12.1	0.5	0.45	1.5	2.85	0.235537	0.123967	0.175439	0.157895	3	2
470	male	15.71	12.1	0.5	0.4	1.65	2.85	0.235537	0.136364	0.175439	0.140351	3	2
471	male	16.16	12.1	0.45	0.45	1.55	2.9	0.239669	0.128099	0.155172	0.155172	3	2
472	male	8.11	9.6	0.4	0.35	1.35	2.6	0.270833	0.140625	0.153846	0.134615	3	2
473	male	3.13	7.6	0.35	0.25	0.85	2.1	0.276316	0.111842	0.166667	0.119048	3	2
474	male	6.33	9.2	0.35	0.25	1	2.4	0.26087	0.108696	0.145833	0.104167	3	2
475	male	4.48	8	0.3	0.25	1.05	1.9	0.2375	0.13125	0.157895	0.131579	3	2
476	male	12.52	11.8	0.45	0.45	1.45	2.8	0.237288	0.122881	0.160714	0.160714	4	2
477	male	6.81	9.3	0.35	0.3	1.1	2.25	0.241935	0.11828	0.155556	0.133333	4	2
478	male	20.14	13.5	0.5	0.65	1.75	3.25	0.240741	0.12963	0.153846	0.2	4	2
479	male	11.49	11.4	0.55	0.45	1.4	2.85	0.25	0.122807	0.192982	0.157895	4	2
480	male	4.67	8.6	0.35	0.35	1.05	2.15	0.25	0.122093	0.162791	0.162791	4	2
481	male	5.03	8.6	0.35	0.35	0.95	1.95	0.226744	0.110465	0.179487	0.179487	4	2
482	male	4.63	8.4	0.35	0.35	1	1.95	0.232143	0.119048	0.179487	0.179487	4	2
483	male	5.6	9.4	0.4	0.3	0.9	2.15	0.228723	0.0957447	0.186047	0.139535	4	2
484	male	8.6	9.8	0.45	0.35	1.25	2.55	0.260204	0.127551	0.176471	0.137255	4	2
485	male	8.05	9.6	0.4	0.4	1.25	2.45	0.255208	0.130208	0.163265	0.163265	4	2
486	Male	27.52	14.4	0.45	0.7	1.95	3.45	0.239583	0.135417	0.130435	0.202899	5	2
487	Male	27.52	14.4	0.45	0.7	1.95	3.45	0.239583	0.135417	0.130435	0.202899	5	2
488	Male	8.97	10.2	0.45	0.45	1.25	2.4	0.235294	0.122549	0.1875	0.1875	5	2
489	Male	14.52	11.9	0.5	0.5	1.5	2.85	0.239496	0.12605	0.175439	0.175439	5	2
490	Male	20.09	13.4	0.4	0.6	1.65	3.2	0.238806	0.123134	0.125	0.1875	5	2
491	Male	21.36	15.5	0.55	0.6	1.95	3.75	0.241935	0.125806	0.146667	0.16	5	2
492	Male	18.65	14.9	0.5	0.55	1.95	3.35	0.224832	0.130872	0.149254	0.164179	6	2
493	Male	16.8	12.5	0.45	0.55	1.45	2.95	0.236	0.116	0.152542	0.186441	6	2
494	Male	13.12	11.7	0.45	0.45	1.45	2.85	0.24359	0.123932	0.157895	0.157895	6	2
495	Male	8.18	9.6	0.4	0.4	1.25	2.4	0.25	0.130208	0.166667	0.166667	6	2
496	Male	18.65	13	0.45	0.55	1.65	3.1	0.238462	0.126923	0.145161	0.177419	6	2
497	male	11.15	10.8	0.45	0.45	1.35	2.65	0.24537	0.125	0.169811	0.169811	7	2
498	male	13.58	11.7	0.45	0.45	1.5	2.75	0.235043	0.128205	0.163636	0.163636	7	2
499	male	14.38	11.8	0.4	0.4	1.45	2.75	0.233051	0.122881	0.145455	0.145455	7	2
500	male	16.06	12.1	0.5	0.45	1.6	3	0.247934	0.132231	0.166667	0.15	7	2
501	male	12.05	11.2	0.45	0.45	1.45	2.7	0.241071	0.129464	0.166667	0.166667	7	2
502	male	13.34	11.4	0.45	0.4	1.35	2.5	0.219298	0.118421	0.18	0.16	7	2
503	male	13.32	11.6	0.4	0.4	1.5	2.95	0.25431	0.12931	0.135593	0.135593	7	2
504	male	12.6	10.7	0.45	0.45	1.4	2.6	0.242991	0.130841	0.173077	0.173077	7	2
505	male	10.1	10.4	0.45	0.45	1.35	2.45	0.235577	0.129808	0.183673	0.183673	7	2
506	male	10.59	10.6	0.4	0.4	1.35	2.6	0.245283	0.127358	0.153846	0.153846	7	2
507	male	7.99	9.6	0.4	0.4	1.2	2.25	0.234375	0.125	0.177778	0.177778	7	2
508	male	8.37	10	0.45	0.4	1.3	2.4	0.24	0.13	0.1875	0.166667	7	2
509	male	8.3	9.9	0.4	0.35	1.3	2.5	0.252525	0.131313	0.16	0.14	7	2
510	male	8.29	10	0.4	0.4	1.35	2.4	0.24	0.135	0.166667	0.166667	8	2
511	male	6.58	9.9	0.4	0.35	1.25	2.45	0.247475	0.126263	0.163265	0.142857	8	2
512	male	9.87	10.3	0.45	0.45	1.35	2.45	0.237864	0.131068	0.183673	0.183673	8	2
513	male	7.66	9.7	0.35	0.3	1.25	2.65	0.273196	0.128866	0.132075	0.113208	8	2
514	male	9.05	10.3	0.45	0.35	1.3	2.4	0.23301	0.126214	0.1875	0.145833	8	2
515	male	7.36	9.3	0.4	0.3	1.2	2.25	0.241935	0.129032	0.177778	0.133333	8	2
516	male	7.61	9.3	0.35	0.35	1.15	2.2	0.236559	0.123656	0.159091	0.159091	8	2
517	male	5.51	8.7	0.35	0.35	1.05	2.05	0.235632	0.12069	0.170732	0.170732	8	2
518	male	6.48	9.2	0.4	0.35	1.15	2.3	0.25	0.125	0.173913	0.152174	8	2
519	male	5.5	8.5	0.3	0.3	1.05	2.05	0.241176	0.123529	0.146341	0.146341	8	2
520	male	23.96	13.7	0.5	0.4	1.75	3.5	0.255474	0.127737	0.142857	0.114286	8	2
521	male	26.35	15.3	0.55	0.45	2.1	3.75	0.245098	0.137255	0.146667	0.12	8	2
522	male	17.39	12	0.5	0.35	1.8	3.35	0.279167	0.15	0.149254	0.104478	8	2
523	male	20.83	13.8	0.45	0.35	1.9	3.25	0.235507	0.137681	0.138462	0.107692	9	2
524	male	15.58	12	0.5	0.35	1.7	2.9	0.241667	0.141667	0.172414	0.12069	9	2
525	male	13.1	11.7	0.45	0.2	1.6	2.8	0.239316	0.136752	0.160714	0.0714286	9	2
526	male	8.41	10	0.4	0.25	1.3	2.2	0.22	0.13	0.181818	0.113636	9	2
527	male	21.92	13.5	0.6	0.7	1.7	3.35	0.248148	0.125926	0.179104	0.208955	10	2
528	male	15.73	13	0.55	0.45	1.45	3.1	0.238462	0.111538	0.177419	0.145161	10	2
529	male	7.94	10.1	0.45	0.35	1.5	2.45	0.242574	0.148515	0.183673	0.142857	10	2
530	male	11.64	11	0.35	0.45	1.25	2.55	0.231818	0.113636	0.137255	0.176471	10	2
531	male	4.72	8.6	0.4	0.25	0.85	2.25	0.261628	0.0988372	0.177778	0.111111	10	2
532	male	5.88	9.92	0.35	0.4	0.85	2.3	0.231855	0.0856855	0.152174	0.173913	10	2
533	male	2.54	7.4	0.35	0.2	0.7	1.9	0.256757	0.0945946	0.184211	0.105263	10	2
534	male	3.66	7.9	0.3	0.3	0.8	1.95	0.246835	0.101266	0.153846	0.153846	11	2
535	male	2.25	7	0.35	0.15	0.6	1.55	0.221429	0.0857143	0.225806	0.0967742	11	2
536	male	28.32	16	0.6	0.55	2.05	5.25	0.328125	0.128125	0.114286	0.104762	11	2
537	male	23.63	16	0.55	0.65	2.45	5.25	0.328125	0.153125	0.104762	0.12381	11	2
538	male	3.36	8.2	0.25	0.15	1.2	1.95	0.237805	0.146341	0.128205	0.0769231	11	2
539	male	2.75	7.4	0.3	0.2	0.7	1.85	0.25	0.0945946	0.162162	0.108108	11	2
540	male	5.01	8.7	0.35	0.2	0.95	2.35	0.270115	0.109195	0.148936	0.0851064	11	2
541	male	2.93	7.6	0.25	0.25	0.75	2.2	0.289474	0.0986842	0.113636	0.113636	11	2
542	male	3.01	7.7	0.3	0.25	0.8	2.05	0.266234	0.103896	0.146341	0.121951	11	2
543	male	8.51	9.8	0.35	0.1	1.25	2.7	0.27551	0.127551	0.12963	0.037037	12	2
544	male	9.02	10.4	0.35	0.15	1.5	2.6	0.25	0.144231	0.134615	0.0576923	12	2
545	male	5.03	8.6	0.25	0.1	0.9	2.3	0.267442	0.104651	0.108696	0.0434783	12	2
546	male	3.34	7.6	0.2	0.1	1	2	0.263158	0.131579	0.1	0.05	12	2
547	male	10.38	10.6	0.3	0.1	1.5	2.7	0.254717	0.141509	0.111111	0.037037	12	2
548	male	3.1	7.4	0.1	0.1	0.6	1.7	0.22973	0.0810811	0.0588235	0.0588235	12	2
549	Female	5.55	8.4	0.25	0.15	0.9	1.9	0.22619	0.107143	0.131579	0.0789474	1	3
550	Female	4.65	8.2	0.25	0.1	0.8	1.7	0.207317	0.097561	0.147059	0.0588235	1	3
551	Female	4.6	7.9	0.25	0.1	1.3	1.95	0.246835	0.164557	0.128205	0.0512821	1	3
552	Female	3.75	7.7	0.25	0.1	0.65	1.75	0.227273	0.0844156	0.142857	0.0571429	1	3
553	Female	4.63	8	0.25	0.1	0.65	1.7	0.2125	0.08125	0.147059	0.0588235	1	3
554	Female	4.41	7.9	0.25	0.1	0.75	1.7	0.21519	0.0949367	0.147059	0.0588235	1	3
555	Female	3.61	7.3	0.25	0.1	0.65	1.55	0.212329	0.0890411	0.16129	0.0645161	1	3
556	Female	4.64	8.6	0.2	0.1	0.7	2.3	0.267442	0.0813953	0.0869565	0.0434783	1	3
557	Female	27.31	15.6	0.65	0.4	1.65	3.75	0.240385	0.105769	0.173333	0.106667	1	3
558	Female	16.18	12	0.5	0.4	1.45	2.8	0.233333	0.120833	0.178571	0.142857	2	3
559	Female	14.99	11.6	0.45	0.3	1.35	2.55	0.219828	0.116379	0.176471	0.117647	2	3
560	Female	16.29	12	0.5	0.35	1.35	2.7	0.225	0.1125	0.185185	0.12963	2	3
561	Female	7.23	9	0.3	0.2	1.5	2.2	0.244444	0.166667	0.136364	0.0909091	2	3
562	Female	6.8	9	0.35	0.2	1.5	2.1	0.233333	0.166667	0.166667	0.0952381	2	3
563	Female	5.85	8.8	0.35	0.25	1	2.2	0.25	0.113636	0.159091	0.113636	2	3
564	Female	4.95	8.6	0.35	0.2	0.9	2	0.232558	0.104651	0.175	0.1	2	3
565	Female	5.04	8.5	0.35	0.2	1.5	2.15	0.252941	0.176471	0.162791	0.0930233	2	3
566	Female	4.19	8.3	0.35	0.2	0.85	1.95	0.23494	0.10241	0.179487	0.102564	2	3
567	Female	5.07	8.6	0.35	0.2	0.85	1.9	0.22093	0.0988372	0.184211	0.105263	2	3
568	Female	4.85	8.5	0.35	0.15	0.95	1.9	0.223529	0.111765	0.184211	0.0789474	3	3
569	Female	4.05	7.9	0.35	0.15	0.85	1.75	0.221519	0.107595	0.2	0.0857143	3	3
570	Female	5.08	9.2	0.3	0.15	0.9	2.5	0.271739	0.0978261	0.12	0.06	3	3
571	Female	7.42	9.9	0.4	0.2	1.2	2.5	0.252525	0.121212	0.16	0.08	3	3
572	Female	5.58	8.7	0.35	0.2	1	2.2	0.252874	0.114943	0.159091	0.0909091	3	3
573	Female	7.13	9.5	0.4	0.2	1.1	2.15	0.226316	0.115789	0.186047	0.0930233	3	3
574	Female	3.57	7.5	0.35	0.2	0.9	1.9	0.253333	0.12	0.184211	0.105263	3	3
575	Female	13.1	11.2	0.45	0.3	1.7	2.9	0.258929	0.151786	0.155172	0.103448	3	3
576	Female	9.94	10.3	0.4	0.25	1.3	2.6	0.252427	0.126214	0.153846	0.0961538	4	3
577	Female	11.28	11	0.4	0.3	1.35	2.7	0.245455	0.122727	0.148148	0.111111	4	3
578	Female	6.13	9	0.35	0.2	1.15	2.15	0.238889	0.127778	0.162791	0.0930233	4	3
579	Female	5.04	8.9	0.35	0.35	1	2.2	0.247191	0.11236	0.159091	0.159091	5	3
580	Female	4.43	8.4	0.4	0.35	0.95	1.9	0.22619	0.113095	0.210526	0.184211	5	3
581	Female	3.65	8.2	0.35	0.25	0.9	2.1	0.256098	0.109756	0.166667	0.119048	5	3
582	Female	12.2	11.4	0.45	0.35	1.45	2.9	0.254386	0.127193	0.155172	0.12069	5	3
583	Female	4.2	8.5	0.35	0.3	0.95	2.05	0.241176	0.111765	0.170732	0.146341	5	3
584	Female	3.13	7.7	0.35	0.35	0.8	1.95	0.253247	0.103896	0.179487	0.179487	5	3
585	Female	17.18	13.2	0.45	0.35	1.8	3.2	0.242424	0.136364	0.140625	0.109375	6	3
586	Female	13.25	12.3	0.5	0.35	1.55	2.95	0.239837	0.126016	0.169492	0.118644	6	3
587	Female	14.51	13	0.5	0.3	1.6	3	0.230769	0.123077	0.166667	0.1	6	3
588	Female	13.6	13.5	0.45	0.25	1.5	2.65	0.196296	0.111111	0.169811	0.0943396	6	3
589	Female	11.26	12.3	0.4	0.25	1.3	2.9	0.235772	0.105691	0.137931	0.0862069	6	3
590	Female	13.52	12.2	0.4	0.3	1.55	2.9	0.237705	0.127049	0.137931	0.103448	6	3
591	Female	13.32	12	0.45	0.25	1.65	2.8	0.233333	0.1375	0.160714	0.0892857	6	3
592	Female	4.78	8.6	0.35	0.2	0.85	2.15	0.25	0.0988372	0.162791	0.0930233	7	3
593	Female	3.75	8.2	0.3	0.15	1	2.2	0.268293	0.121951	0.136364	0.0681818	7	3
594	Female	3.93	8.4	0.3	0.15	0.95	2.05	0.244048	0.113095	0.146341	0.0731707	7	3
595	Female	5.09	8.7	0.35	0.15	1.05	2.25	0.258621	0.12069	0.155556	0.0666667	7	3
596	Female	5.63	9	0.35	0.2	1.1	2.4	0.266667	0.122222	0.145833	0.0833333	7	3
597	Female	4.67	8.5	0.3	0.15	0.95	2.1	0.247059	0.111765	0.142857	0.0714286	7	3
598	Female	14.19	12.5	0.45	0.25	1.4	3	0.24	0.112	0.15	0.0833333	7	3
599	Female	16.25	12.7	0.45	0.35	1.6	3.1	0.244094	0.125984	0.145161	0.112903	7	3
600	Female	16.51	13.3	0.5	0.35	1.7	3	0.225564	0.12782	0.166667	0.116667	7	3
601	Female	3.01	7.3	0.25	0.15	0.85	2.8	0.383562	0.116438	0.0892857	0.0535714	8	3
602	Female	3.9	8.5	0.35	0.15	0.95	2.05	0.241176	0.111765	0.170732	0.0731707	8	3
603	Female	4.41	7.8	0.3	0.15	1	1.85	0.237179	0.128205	0.162162	0.0810811	8	3
604	Female	4.96	8.5	0.3	0.15	1	1.9	0.223529	0.117647	0.157895	0.0789474	8	3
605	Female	4.58	8.3	0.35	0.15	0.95	1.9	0.228916	0.114458	0.184211	0.0789474	8	3
606	Female	7.03	8.8	0.3	0.15	1	1.95	0.221591	0.113636	0.153846	0.0769231	8	3
607	Female	8.32	9	0.35	0.15	0.9	2	0.222222	0.1	0.175	0.075	8	3
608	Female	7.42	8.4	0.3	0.15	0.95	1.95	0.232143	0.113095	0.153846	0.0769231	9	3
609	Female	5.6	8.8	0.35	0.15	0.95	2.05	0.232955	0.107955	0.170732	0.0731707	9	3
610	Female	8.1	9.8	0.3	0.15	1.25	2.25	0.229592	0.127551	0.133333	0.0666667	9	3
611	Female	5.25	8.7	0.3	0.25	1.05	2.1	0.241379	0.12069	0.142857	0.119048	9	3
612	Female	5.12	8.6	0.25	0.15	1	2	0.232558	0.116279	0.125	0.075	9	3
613	Female	14.75	11.5	0.3	0.1	1.45	2.85	0.247826	0.126087	0.105263	0.0350877	9	3
614	Female	12.52	11.4	0.55	0.3	1.7	3.1	0.27193	0.149123	0.177419	0.0967742	9	3
615	Female	7.44	10.1	0.5	0.35	1.6	2.35	0.232673	0.158416	0.212766	0.148936	9	3
616	Female	9.8	10.8	0.45	0.3	1.55	2.8	0.259259	0.143519	0.160714	0.107143	9	3
617	Female	11.37	11	0.45	0.3	1.7	2.85	0.259091	0.154545	0.157895	0.105263	9	3
618	Female	6.22	9.2	0.4	0.3	1.2	2.4	0.26087	0.130435	0.166667	0.125	9	3
619	Female	6.13	9.1	0.4	0.3	1.4	2.45	0.269231	0.153846	0.163265	0.122449	9	3
620	Female	6.08	8.7	0.3	0.1	1.35	1.9	0.218391	0.155172	0.157895	0.0526316	10	3
621	Female	5.52	8.4	0.2	0.1	1.05	1.8	0.214286	0.125	0.111111	0.0555556	10	3
622	Female	3.04	7.2	0.2	0.1	0.8	1.4	0.194444	0.111111	0.142857	0.0714286	10	3
623	Female	3.41	7.6	0.2	0.1	0.9	1.7	0.223684	0.118421	0.117647	0.0588235	10	3
624	Female	3.38	7.5	0.2	0.1	0.9	1.7	0.226667	0.12	0.117647	0.0588235	10	3
625	Female	2.48	6.6	0.2	0.1	0.75	1.45	0.219697	0.113636	0.137931	0.0689655	10	3
626	Female	2.33	6.2	0.15	0.1	1	1.2	0.193548	0.16129	0.125	0.0833333	10	3
627	Female	15.19	12.1	0.4	0.3	1.65	3.05	0.252066	0.136364	0.131148	0.0983607	10	3
628	Female	12.22	11	0.45	0.2	1.6	2.8	0.254545	0.145455	0.160714	0.0714286	11	3
629	Female	7.14	9.7	0.4	0.25	1.5	2.05	0.21134	0.154639	0.195122	0.121951	11	3
630	Female	9.5	10.4	0.35	0.2	1.45	2.5	0.240385	0.139423	0.14	0.08	11	3
631	Female	11.07	10.6	0.35	0.2	1.6	2.55	0.240566	0.150943	0.137255	0.0784314	11	3
632	Female	5.92	8.8	0.3	0.2	1.1	2.1	0.238636	0.125	0.142857	0.0952381	11	3
633	Female	5.83	8.7	0.3	0.2	1.3	2.15	0.247126	0.149425	0.139535	0.0930233	11	3
634	Female	6.38	9.1	0.4	0.2	1.45	2.2	0.241758	0.159341	0.181818	0.0909091	11	3
635	Female	5.82	8.8	0.3	0.2	1.15	2.1	0.238636	0.130682	0.142857	0.0952381	11	3
636	Female	3.34	7.6	0.3	0.15	0.9	1.7	0.223684	0.118421	0.176471	0.0882353	11	3
637	Female	3.71	8	0.3	0.1	1	2	0.25	0.125	0.15	0.05	11	3
638	Female	3.68	7.9	0.3	0.1	1	2	0.253165	0.126582	0.15	0.05	11	3
639	Female	2.78	7	0.3	0.1	0.85	1.75	0.25	0.121429	0.171429	0.0571429	11	3
640	Female	2.63	6.6	0.25	0.1	1.1	1.5	0.227273	0.166667	0.166667	0.0666667	11	3
641	Female	25.61	15	0.65	0.4	1.55	3.95	0.263333	0.103333	0.164557	0.101266	12	3
642	Female	14.48	11.4	0.5	0.4	1.35	3	0.263158	0.118421	0.166667	0.133333	12	3
643	Female	13.29	11	0.45	0.3	1.25	2.75	0.25	0.113636	0.163636	0.109091	12	3
644	Female	4.93	7.6	0.1	0.1	1.2	1.8	0.236842	0.157895	0.0555556	0.0555556	12	3
645	Female	4.5	7.6	0.15	0.1	1.2	1.7	0.223684	0.157895	0.0882353	0.0588235	12	3
646	male	6.29	8.7	0.25	0.2	0.9	1.9	0.218391	0.103448	0.131579	0.105263	1	3
647	male	5.25	8.5	0.25	0.15	0.85	1.8	0.211765	0.1	0.138889	0.0833333	1	3
648	male	5	8.4	0.2	0.1	0.75	1.75	0.208333	0.0892857	0.114286	0.0571429	1	3
649	male	5.21	8.6	0.25	0.1	0.75	1.75	0.203488	0.0872093	0.142857	0.0571429	1	3
650	male	5.25	8.5	0.25	0.1	0.75	1.8	0.211765	0.0882353	0.138889	0.0555556	1	3
651	male	18.48	12.2	0.45	0.4	1.55	2.8	0.229508	0.127049	0.160714	0.142857	1	3
652	male	21.15	13.3	0.5	0.4	1.65	3.05	0.229323	0.12406	0.163934	0.131148	1	3
653	male	18.47	12.7	0.5	0.4	1.45	3.05	0.240157	0.114173	0.163934	0.131148	1	3
654	male	15.36	12	0.45	0.35	1.45	2.85	0.2375	0.120833	0.157895	0.122807	1	3
655	male	21.12	13	0.5	0.35	1.6	3	0.230769	0.123077	0.166667	0.116667	2	3
656	male	17.48	12.2	0.5	0.35	1.5	2.65	0.217213	0.122951	0.188679	0.132075	2	3
657	male	17.77	12.3	0.55	0.45	1.45	2.85	0.231707	0.117886	0.192982	0.157895	2	3
658	male	12.32	11	0.4	0.25	1.25	2.4	0.218182	0.113636	0.166667	0.104167	2	3
659	male	7.83	9.9	0.3	0.2	1.1	2.15	0.217172	0.111111	0.139535	0.0930233	2	3
660	male	7.4	9.8	0.4	0.25	1.1	2.2	0.22449	0.112245	0.181818	0.113636	2	3
661	male	5.56	9.2	0.35	0.25	0.95	2.15	0.233696	0.103261	0.162791	0.116279	2	3
662	male	6.59	9.1	0.35	0.3	1	2.2	0.241758	0.10989	0.159091	0.136364	2	3
663	male	5.55	8.9	0.35	0.25	0.95	2.1	0.235955	0.106742	0.166667	0.119048	2	3
664	male	5.44	9	0.3	0.2	0.95	1.95	0.216667	0.105556	0.153846	0.102564	3	3
665	male	5.65	9.2	0.35	0.25	0.95	1.95	0.211957	0.103261	0.179487	0.128205	3	3
666	male	5.69	9.1	0.35	0.25	0.95	2	0.21978	0.104396	0.175	0.125	3	3
667	male	12.1	11.6	0.4	0.3	1.2	2.7	0.232759	0.103448	0.148148	0.111111	3	3
668	male	9.37	10.2	0.4	0.25	1.25	2.55	0.25	0.122549	0.156863	0.0980392	4	3
669	male	11.76	11.1	0.4	0.25	1.25	2.7	0.243243	0.112613	0.148148	0.0925926	4	3
670	male	15.41	12.1	0.45	0.3	1.4	2.7	0.22314	0.115702	0.166667	0.111111	4	3
671	male	6.66	9.6	0.4	0.25	1.2	2.3	0.239583	0.125	0.173913	0.108696	4	3
672	male	10.54	11.1	0.45	0.3	1.2	2.6	0.234234	0.108108	0.173077	0.115385	4	3
673	male	2.98	7.6	0.35	0.2	0.7	1.85	0.243421	0.0921053	0.189189	0.108108	4	3
674	male	8.88	10.6	0.4	0.25	1.25	2.4	0.226415	0.117925	0.166667	0.104167	4	3
675	male	14.46	11.6	0.45	0.3	1.45	2.8	0.241379	0.125	0.160714	0.107143	4	3
676	male	7.21	9.7	0.45	0.3	2.3	2.3	0.237113	0.237113	0.195652	0.130435	4	3
677	male	9.01	10.5	0.35	0.25	2.6	2.6	0.247619	0.247619	0.134615	0.0961538	4	3
678	male	8.36	9.9	0.4	0.2	2.4	2.4	0.242424	0.242424	0.166667	0.0833333	4	3
679	male	1.41	5.6	0.25	0.1	1.5	1.5	0.267857	0.267857	0.166667	0.0666667	4	3
680	male	10.86	11	0.45	0.45	1.25	2.8	0.254545	0.113636	0.160714	0.160714	5	3
681	male	16.33	11.9	0.4	0.3	1.65	3.15	0.264706	0.138655	0.126984	0.0952381	6	3
682	male	7.04	9.5	0.35	0.2	1.2	2.25	0.236842	0.126316	0.155556	0.0888889	6	3
683	male	6.19	9.3	0.35	0.2	1	2.2	0.236559	0.107527	0.159091	0.0909091	6	3
684	male	8.77	10.6	0.4	0.25	1.25	2.3	0.216981	0.117925	0.173913	0.108696	6	3
685	male	5.81	9.3	0.35	0.2	1.05	2.1	0.225806	0.112903	0.166667	0.0952381	6	3
686	male	6.45	9.5	0.35	0.2	1.05	2.15	0.226316	0.110526	0.162791	0.0930233	6	3
687	male	5.27	9.4	0.35	0.2	1	2.3	0.244681	0.106383	0.152174	0.0869565	7	3
688	male	6.21	9.3	0.45	0.2	1.05	2.25	0.241935	0.112903	0.2	0.0888889	7	3
689	male	4.15	8.5	0.3	0.2	0.95	1.95	0.229412	0.111765	0.153846	0.102564	7	3
690	male	6.21	9.5	0.35	0.2	1.05	2.25	0.236842	0.110526	0.155556	0.0888889	7	3
691	male	6.74	9.6	0.35	0.25	1.2	2.2	0.229167	0.125	0.159091	0.113636	7	3
692	male	9.15	10.5	0.4	0.25	1.25	2.25	0.214286	0.119048	0.177778	0.111111	7	3
693	male	13.19	12.5	0.45	0.3	1.55	2.75	0.22	0.124	0.163636	0.109091	7	3
694	male	13.52	12	0.45	0.35	1.5	3	0.25	0.125	0.15	0.116667	7	3
695	male	8.08	10	0.35	0.3	1.25	2.2	0.22	0.125	0.159091	0.136364	8	3
696	male	24.24	14	0.45	0.5	1.9	3.2	0.228571	0.135714	0.140625	0.15625	8	3
697	male	9.03	10.5	0.3	0.25	1.25	2.35	0.22381	0.119048	0.12766	0.106383	8	3
698	male	6.85	9.5	0.35	0.25	1.1	2.1	0.221053	0.115789	0.166667	0.119048	8	3
699	male	7.13	9.7	0.3	0.25	1.15	2.15	0.221649	0.118557	0.139535	0.116279	8	3
700	male	6.67	9.5	0.3	0.15	1.05	2.25	0.236842	0.110526	0.133333	0.0666667	8	3
701	male	4.83	8.5	0.3	0.15	1	1.95	0.229412	0.117647	0.153846	0.0769231	8	3
702	male	6.39	10.8	0.35	0.25	1.3	2.55	0.236111	0.12037	0.137255	0.0980392	8	3
703	male	4.32	9.4	0.3	0.15	1.05	2.05	0.218085	0.111702	0.146341	0.0731707	8	3
704	male	5.76	8.7	0.3	0.15	1	2.05	0.235632	0.114943	0.146341	0.0731707	8	3
705	male	5.44	8.8	0.35	0.2	0.9	1.9	0.215909	0.102273	0.184211	0.105263	8	3
706	male	6.34	9.8	0.35	0.15	1.15	2.15	0.219388	0.117347	0.162791	0.0697674	8	3
707	male	4.47	10	0.35	0.2	1.15	2.25	0.225	0.115	0.155556	0.0888889	8	3
708	male	4.71	9.5	0.35	0.2	1.1	1.95	0.205263	0.115789	0.179487	0.102564	8	3
709	male	5.56	9.2	0.35	0.2	1.1	2.05	0.222826	0.119565	0.170732	0.097561	9	3
710	male	4.99	10	0.35	0.25	1.25	2.2	0.22	0.125	0.159091	0.113636	9	3
711	male	6.12	8.7	0.3	0.2	1.05	1.95	0.224138	0.12069	0.153846	0.102564	9	3
712	male	25.92	13.6	0.35	0.2	2	3.3	0.242647	0.147059	0.106061	0.0606061	9	3
713	male	13.85	11.4	0.35	0.1	1.4	2.5	0.219298	0.122807	0.14	0.04	9	3
714	male	11.45	11	0.4	0.1	1.4	2.5	0.227273	0.127273	0.16	0.04	9	3
715	male	10.81	11.2	0.55	0.3	1.55	3.1	0.276786	0.138393	0.177419	0.0967742	9	3
716	male	11.32	11.8	0.55	0.35	1.8	3	0.254237	0.152542	0.183333	0.116667	9	3
717	male	6.73	9.2	0.25	0.1	1	2.1	0.228261	0.108696	0.119048	0.047619	10	3
718	male	5.04	8.2	0.2	0.1	1.1	1.8	0.219512	0.134146	0.111111	0.0555556	10	3
719	male	12.08	11.2	0.3	0.1	1.6	2.5	0.223214	0.142857	0.12	0.04	10	3
720	male	5.4	8.8	0.25	0.1	1	1.9	0.215909	0.113636	0.131579	0.0526316	10	3
721	male	2.56	7	0.15	0.1	0.65	1.4	0.2	0.0928571	0.107143	0.0714286	10	3
722	male	26.36	14.2	0.45	0.4	2.2	3.5	0.246479	0.15493	0.128571	0.114286	10	3
723	male	14.29	12	0.45	0.3	1.6	2.7	0.225	0.133333	0.166667	0.111111	10	3
724	male	11.89	11.6	0.5	0.25	1.6	2.7	0.232759	0.137931	0.185185	0.0925926	10	3
725	male	10.51	10.8	0.45	0.2	1.45	2.8	0.259259	0.134259	0.160714	0.0714286	11	3
726	male	11.02	11.4	0.45	0.25	1.7	2.7	0.236842	0.149123	0.166667	0.0925926	11	3
727	male	7.03	9.6	0.35	0.2	1.1	2.4	0.25	0.114583	0.145833	0.0833333	11	3
728	male	5.34	8.6	0.3	0.15	1.2	2.1	0.244186	0.139535	0.142857	0.0714286	11	3
729	male	12.38	11.6	0.4	0.2	1.7	2.8	0.241379	0.146552	0.142857	0.0714286	11	3
730	male	5.7	9.2	0.35	0.2	1.1	2.2	0.23913	0.119565	0.159091	0.0909091	11	3
731	male	2.86	7.4	0.25	0.1	0.75	1.7	0.22973	0.101351	0.147059	0.0588235	11	3
732	male	16.78	11.6	0.45	0.4	1.45	3	0.258621	0.125	0.15	0.133333	12	3
733	male	19.45	12.7	0.5	0.4	1.55	3.25	0.255906	0.122047	0.153846	0.123077	12	3
734	male	16.77	12.1	0.5	0.4	1.35	3.25	0.268595	0.11157	0.153846	0.123077	12	3
735	male	13.66	11.4	0.45	0.35	1.35	3.05	0.267544	0.118421	0.147541	0.114754	12	3
736	male	19.42	12.4	0.5	0.35	1.5	3.2	0.258065	0.120968	0.15625	0.109375	12	3
737	male	15.78	11.6	0.5	0.35	1.4	2.85	0.24569	0.12069	0.175439	0.122807	12	3
738	male	16.07	11.7	0.55	0.45	1.35	3.05	0.260684	0.115385	0.180328	0.147541	12	3
739	male	14.59	11.4	0.5	0.35	1.25	2.9	0.254386	0.109649	0.172414	0.12069	12	3
740	male	10.02	9.6	0.2	0.1	0.95	2	0.208333	0.0989583	0.1	0.05	12	3
741	male	5.53	8.5	0.1	0.1	0.8	1.75	0.205882	0.0941176	0.0571429	0.0571429	12	3
742	male	5.1	8.4	0.2	0.1	0.8	1.8	0.214286	0.0952381	0.111111	0.0555556	12	3

## Sheet: G. giuris
No.	Sex	W	TL	ED	DE	BD	HL	HL/TL	BD/TL	ED/TL	DE/TL	Month	Site (1: CRCT; 2: LPST; 3: HBBL; 4: DDCM)
1	Male	8.05	10	0.35	0.2	1.15	2.4	0.24	0.115	0.145833	0.0833333	2	4
2	Female	4.82	8.6	0.35	0.15	0.9	2.25	0.261628	0.104651	0.155556	0.0666667	2	4
3	Male	4.46	8.5	0.3	0.15	0.9	2	0.235294	0.105882	0.15	0.075	2	4
4	Male	4.82	9	0.3	0.15	0.85	2	0.222222	0.0944444	0.15	0.075	2	4
5	Female	5.65	8.6	0.3	0.15	0.9	2.1	0.244186	0.104651	0.142857	0.0714286	2	4
6	Female	5.35	9	0.35	0.15	1.05	2.2	0.244444	0.116667	0.159091	0.0681818	2	4
7	Female	4.69	8.3	0.35	0.15	1	2.2	0.26506	0.120482	0.159091	0.0681818	2	4
8	Female	5.68	9	0.35	0.15	1	2.2	0.244444	0.111111	0.159091	0.0681818	2	4
9	Male	10.47	10.3	0.4	0.2	1.3	2.9	0.281553	0.126214	0.137931	0.0689655	2	4
10	Female	5.16	8.7	0.35	0.2	0.9	2.1	0.241379	0.103448	0.166667	0.0952381	2	4
11	Female	3.43	8	0.3	0.15	0.8	2	0.25	0.1	0.15	0.075	2	4
12	Female	5.19	8.5	0.35	0.2	1.1	2.2	0.258824	0.129412	0.159091	0.0909091	2	4
13	Male	7.15	9.7	0.35	0.2	1	2.2	0.226804	0.103093	0.159091	0.0909091	2	4
14	Male	8.21	10	0.35	0.2	1.15	2.4	0.24	0.115	0.145833	0.0833333	2	4
15	Male	5.11	8.3	0.35	0.15	1.95	2.05	0.246988	0.23494	0.170732	0.0731707	2	4
16	Male	15.02	11.7	0.45	0.3	1.4	2.9	0.247863	0.119658	0.155172	0.103448	2	4
17	Female	5.91	9.1	0.3	0.2	1.1	2.2	0.241758	0.120879	0.136364	0.0909091	2	4
18	Male	3.92	9.5	0.35	0.15	0.9	1.9	0.2	0.0947368	0.184211	0.0789474	2	4
19	Female	6.35	9.1	0.3	0.2	1.1	2.2	0.241758	0.120879	0.136364	0.0909091	2	4
20	Female	5.73	9	0.3	0.2	1	2.1	0.233333	0.111111	0.142857	0.0952381	2	4
21	Male	5.39	8.6	0.35	0.2	1	2.15	0.25	0.116279	0.162791	0.0930233	2	4
22	Male	5.75	8.9	0.3	0.15	1.1	2	0.224719	0.123596	0.15	0.075	2	4
23	Male	6.2	9.2	0.3	0.15	1	2.3	0.25	0.108696	0.130435	0.0652174	2	4
24	Female	4.51	8.3	0.25	0.1	0.9	2	0.240964	0.108434	0.125	0.05	2	4
25	Male	7.03	9.6	0.35	0.2	1	2.35	0.244792	0.104167	0.148936	0.0851064	2	4
26	Male	6.69	10.6	0.4	0.25	1.05	2.3	0.216981	0.0990566	0.173913	0.108696	2	4
27	Female	7.08	9.3	0.35	0.25	1.2	2.3	0.247312	0.129032	0.152174	0.108696	2	4
28	Male	4.27	8	0.35	0.2	0.9	1.95	0.24375	0.1125	0.179487	0.102564	2	4
29	Male	9.26	10.5	0.4	0.3	1.25	2.55	0.242857	0.119048	0.156863	0.117647	2	4
30	Male	5.95	9.4	0.35	0.25	1.05	2.15	0.228723	0.111702	0.162791	0.116279	2	4
31	Male	7.34	10	0.35	0.25	1.1	2.35	0.235	0.11	0.148936	0.106383	2	4
32	Male	5.79	9.4	0.35	0.2	1	2.25	0.239362	0.106383	0.155556	0.0888889	2	4
33	Female	6.54	9.3	0.4	0.2	1.05	2.2	0.236559	0.112903	0.181818	0.0909091	2	4
34	Male	7.96	9.8	0.4	0.25	1.3	2.35	0.239796	0.132653	0.170213	0.106383	2	4
35	Male	5.59	9.3	0.4	0.25	1	2.2	0.236559	0.107527	0.181818	0.113636	2	4
36	Male	9.44	10.5	0.4	0.35	1.4	2.4	0.228571	0.133333	0.166667	0.145833	1	4
37	Male	8.54	10.2	0.4	0.3	1.3	2.2	0.215686	0.127451	0.181818	0.136364	1	4
38	Male	8.38	10.4	0.45	0.3	1.3	2.3	0.221154	0.125	0.195652	0.130435	1	4
39	Male	8.4	10	0.4	0.3	1.3	2.4	0.24	0.13	0.166667	0.125	1	4
40	Male	7.55	10	0.35	0.2	1.2	2.4	0.24	0.12	0.145833	0.0833333	1	4
41	Male	7.16	9.8	0.4	0.3	1.15	2.4	0.244898	0.117347	0.166667	0.125	1	4
42	Female	7.24	9.5	0.4	0.2	1.2	2.4	0.252632	0.126316	0.166667	0.0833333	1	4
43	Female	8	10	0.4	0.3	1.3	2.4	0.24	0.13	0.166667	0.125	1	4
44	Female	7.26	9.8	0.35	0.15	1.25	2.45	0.25	0.127551	0.142857	0.0612245	1	4
45	Male	7.96	10.3	0.4	0.3	1.25	2.3	0.223301	0.121359	0.173913	0.130435	1	4
46	Female	6.55	9.4	0.35	0.25	1.1	2.35	0.25	0.117021	0.148936	0.106383	1	4
47	Male	6.59	9.5	0.4	0.2	1.1	2.35	0.247368	0.115789	0.170213	0.0851064	1	4
48	Female	4.49	8.5	0.35	0.15	1	2.1	0.247059	0.117647	0.166667	0.0714286	1	4
49	Male	5.16	9	0.35	0.2	1.05	2.25	0.25	0.116667	0.155556	0.0888889	1	4
50	Male	5.67	9.5	0.35	0.2	1.1	2.15	0.226316	0.115789	0.162791	0.0930233	1	4
51	Female	5.02	8.7	0.35	0.15	1.1	2.1	0.241379	0.126437	0.166667	0.0714286	1	4
52	Male	5.11	9	0.3	0.15	1	2.2	0.244444	0.111111	0.136364	0.0681818	1	4
53	Male	7.74	9.6	0.4	0.2	1.2	2.2	0.229167	0.125	0.181818	0.0909091	1	4
54	Male	5.04	8.9	0.35	0.15	1.05	2.1	0.235955	0.117978	0.166667	0.0714286	1	4
55	Male	5.03	9.1	0.35	0.2	1	2.25	0.247253	0.10989	0.155556	0.0888889	1	4
56	Female	4.8	8.9	0.3	0.15	0.95	2.15	0.241573	0.106742	0.139535	0.0697674	1	4
57	Male	3.9	8.4	0.35	0.15	0.85	2.05	0.244048	0.10119	0.170732	0.0731707	1	4
58	Male	3.94	8.3	0.3	0.1	0.95	2	0.240964	0.114458	0.15	0.05	1	4
59	Female	3.86	8	0.35	0.15	0.85	2.06	0.2575	0.10625	0.169903	0.0728155	1	4
60	Female	4.02	8.2	0.35	0.15	0.9	2.05	0.25	0.109756	0.170732	0.0731707	1	4
61	Male	2.86	7.5	0.3	0.15	0.75	1.9	0.253333	0.1	0.157895	0.0789474	1	4
62	Male	2.95	7.5	0.3	0.15	0.75	1.9	0.253333	0.1	0.157895	0.0789474	1	4
63	Female	2.17	6.6	0.25	0.1	0.95	1.7	0.257576	0.143939	0.147059	0.0588235	1	2
64	Female	3.52	7.7	0.25	0.1	1	1.9	0.246753	0.12987	0.131579	0.0526316	1	2
65	Female	3.53	7.6	0.2	0.05	1.05	1.95	0.256579	0.138158	0.102564	0.025641	1	2
66	Male	2.57	7.2	0.2	0.05	0.9	1.9	0.263889	0.125	0.105263	0.0263158	1	2
67	Male	3.64	8	0.25	0.05	1	1.9	0.2375	0.125	0.131579	0.0263158	1	2
68	Female	1.92	6.5	0.25	0.05	0.75	1.7	0.261538	0.115385	0.147059	0.0294118	1	2
69	Female	2.26	6.7	0.2	0.05	1.05	1.7	0.253731	0.156716	0.117647	0.0294118	1	2
70	Female	3.74	8	0.2	0.05	1.1	1.9	0.2375	0.1375	0.105263	0.0263158	1	2
71	Female	2.78	7.3	0.25	0.1	1	1.75	0.239726	0.136986	0.142857	0.0571429	1	2
72	Female	3.6	7.5	0.25	0.05	1.15	1.7	0.226667	0.153333	0.147059	0.0294118	1	2
73	Male	2.7	6.6	0.25	0.05	0.9	1.7	0.257576	0.136364	0.147059	0.0294118	1	2
74	Female	14.67	12.1	0.45	0.2	1.8	2.95	0.243802	0.14876	0.152542	0.0677966	1	2
75	Female	19.55	13.3	0.45	0.25	1.9	3.4	0.255639	0.142857	0.132353	0.0735294	1	2
76	Female	4.47	8.1	0.25	0.1	1.25	1.9	0.234568	0.154321	0.131579	0.0526316	1	2
77	Male	3.15	7.6	0.25	0.1	1.05	1.9	0.25	0.138158	0.131579	0.0526316	1	2
78	Male	3.71	7.8	0.3	0.1	1.15	1.95	0.25	0.147436	0.153846	0.0512821	1	2
79	Female	4.07	7.8	0.25	0.1	1.05	1.85	0.237179	0.134615	0.135135	0.0540541	1	2
80	Female	2.9	7.3	0.25	0.05	1.1	0.55	0.0753425	0.150685	0.454545	0.0909091	1	2
81	Female	3.46	7.5	0.25	0.05	1.15	1.95	0.26	0.153333	0.128205	0.025641	1	2
82	Female	3.14	7.6	0.3	0.1	1.05	1.9	0.25	0.138158	0.157895	0.0526316	1	2
83	Female	5.8	8.8	0.35	0.2	0.95	2.5	0.284091	0.107955	0.14	0.08	2	2
84	Male	13.65	11.1	0.35	0.35	1.9	2.6	0.234234	0.171171	0.134615	0.134615	2	2
85	Male	15.84	11.9	0.45	0.35	1.8	2.65	0.222689	0.151261	0.169811	0.132075	2	2
86	Male	13.16	11.4	0.45	0.35	1.4	2.35	0.20614	0.122807	0.191489	0.148936	2	2
87	Male	13.13	11.1	0.4	0.35	1.5	2.4	0.216216	0.135135	0.166667	0.145833	2	2
88	Male	9.06	10.1	0.4	0.25	1.25	2.05	0.20297	0.123762	0.195122	0.121951	2	2
89	Male	8.66	10.2	0.4	0.25	1.1	1.95	0.191176	0.107843	0.205128	0.128205	2	2
90	Male	10.38	10.4	0.4	0.25	1.3	2.3	0.221154	0.125	0.173913	0.108696	2	2
91	Male	10.85	10.4	0.35	0.25	1.25	2.05	0.197115	0.120192	0.170732	0.121951	2	2
92	Female	5.98	8.8	0.3	0.2	1.15	1.9	0.215909	0.130682	0.157895	0.105263	2	2
93	Male	7.73	9.6	0.3	0.2	1.1	2.3	0.239583	0.114583	0.130435	0.0869565	2	2
94	Female	6.65	9.1	0.35	0.2	1	2.05	0.225275	0.10989	0.170732	0.097561	2	2
95	Female	7.38	9.5	0.4	0.35	1.1	2.15	0.226316	0.115789	0.186047	0.162791	2	2
96	Male	8.33	10.3	0.4	0.3	1	2.2	0.213592	0.0970874	0.181818	0.136364	4	4
97	Female	9.17	10.2	0.5	0.4	1.9	2.4	0.235294	0.186275	0.208333	0.166667	4	4
98	Male	6.33	9.3	0.4	0.3	1	2.5	0.268817	0.107527	0.16	0.12	4	4
99	Male	11.18	11.6	0.5	0.4	1.4	3	0.258621	0.12069	0.166667	0.133333	4	4
100	Male	17.34	13	0.6	0.5	1.8	3.2	0.246154	0.138462	0.1875	0.15625	4	4
101	Female	13.33	11.7	0.5	0.4	1.5	2.9	0.247863	0.128205	0.172414	0.137931	4	4
102	Male	18.43	13.5	0.5	0.4	1.5	3.5	0.259259	0.111111	0.142857	0.114286	4	4
103	Female	11.66	11.5	0.5	0.4	1.4	3	0.26087	0.121739	0.166667	0.133333	4	4
104	Female	5.44	8.6	0.4	0.2	1.2	2	0.232558	0.139535	0.2	0.1	4	4
105	Male	7.66	10	0.5	0.3	1.1	2.5	0.25	0.11	0.2	0.12	4	4
106	Female	4.9	8.3	0.4	0.3	1.1	2	0.240964	0.13253	0.2	0.15	4	4
107	Male	3.79	7.8	0.4	0.2	0.9	1.8	0.230769	0.115385	0.222222	0.111111	4	4
108	Male	19.45	13.7	0.6	0.5	1.6	3.5	0.255474	0.116788	0.171429	0.142857	4	4
109	Male	3.22	7.9	0.4	0.2	0.9	1.9	0.240506	0.113924	0.210526	0.105263	4	4
110	Male	9.46	10.6	0.5	0.3	1.2	2.7	0.254717	0.113208	0.185185	0.111111	4	4
111	Female	2.99	7.3	0.4	0.2	0.9	1.8	0.246575	0.123288	0.222222	0.111111	4	4
112	Male	3.25	7.5	0.3	0.2	0.7	1.9	0.253333	0.0933333	0.157895	0.105263	4	4
113	Male	30.22	15.9	0.6	0.5	2	4	0.251572	0.125786	0.15	0.125	4	4
114	Female	16.95	12.5	0.5	0.4	1.8	3.3	0.264	0.144	0.151515	0.121212	4	4
115	Male	14.91	12	0.6	0.4	1.3	3.2	0.266667	0.108333	0.1875	0.125	4	4
116	Male	5.92	9.3	0.5	0.3	1	2.5	0.268817	0.107527	0.2	0.12	4	4
117	Female	17.73	12.2	0.5	0.4	1.5	3.5	0.286885	0.122951	0.142857	0.114286	4	4
118	Female	32.96	16	0.5	0.5	2.1	4	0.25	0.13125	0.125	0.125	4	4
119	Male	11.27	11.1	0.5	0.3	1.4	2..8	#VALUE!	0.126126	#VALUE!	#VALUE!	4	4
120	Male	34.55	16.3	0.6	0.5	2.1	4	0.245399	0.128834	0.15	0.125	4	4
121	Male	14.31	12.2	0.45	0.4	1.5	3.7	0.303279	0.122951	0.121622	0.108108	4	4
122	Male	19.97	13.3	0.6	0.4	1.7	3.7	0.278195	0.12782	0.162162	0.108108	4	4
123	Female	26.26	15.5	0.5	0.4	1.7	4.2	0.270968	0.109677	0.119048	0.0952381	4	4
124	Female	15.59	11.9	0.5	0.4	1.4	3.2	0.268908	0.117647	0.15625	0.125	4	4
125	Female	13.07	105	0.25	0.25	1.25	2.65	0.0252381	0.0119048	0.0943396	0.0943396	4	3
126	Female	5.49	9	0.3	0.2	0.95	1.9	0.211111	0.105556	0.157895	0.105263	4	3
127	Male	11.56	11.5	0.35	0.25	1.35	2.7	0.234783	0.117391	0.12963	0.0925926	4	3
128	Female	6.88	10	0.4	0.2	1.1	2.2	0.22	0.11	0.181818	0.0909091	4	3
129	Female	3.93	7.9	0.35	0.15	0.85	2.05	0.259494	0.107595	0.170732	0.0731707	4	3
130	Male	7.65	9.9	0.35	0.2	1.1	2.4	0.242424	0.111111	0.145833	0.0833333	4	3
131	Male	10.72	11.3	0.4	0.2	1.2	2.75	0.243363	0.106195	0.145455	0.0727273	4	3
132	Female	6.87	9.5	0.4	0.2	1	2.45	0.257895	0.105263	0.163265	0.0816327	4	3
133	Male	9.82	10.8	0.45	0.2	1.25	2.4	0.222222	0.115741	0.1875	0.0833333	4	3
134	Male	5.47	9.2	0.35	0.2	1	2.2	0.23913	0.108696	0.159091	0.0909091	4	3
135	Female	9.95	10.4	0.4	0.3	1.25	2.5	0.240385	0.120192	0.16	0.12	4	3
136	Male	6.66	9.6	0.45	0.2	1	2.2	0.229167	0.104167	0.204545	0.0909091	4	3
137	Male	11.92	11.6	0.45	0.25	1.3	2.75	0.237069	0.112069	0.163636	0.0909091	4	3
138	Female	5.97	8.5	0.4	0.25	1.05	2.2	0.258824	0.123529	0.181818	0.113636	4	3
139	Male	6.76	9.4	0.35	0.2	1.1	2.1	0.223404	0.117021	0.166667	0.0952381	4	3
140	Male	6.55	9.5	0.4	0.2	1.1	2.3	0.242105	0.115789	0.173913	0.0869565	4	3
141	Male	9.7	10.9	0.4	0.25	1.2	2.6	0.238532	0.110092	0.153846	0.0961538	4	3
142	Male	7.82	10	0.35	0.2	1.15	2.35	0.235	0.115	0.148936	0.0851064	4	3
143	Female	7.09	9.3	0.35	0.2	1.05	2.35	0.252688	0.112903	0.148936	0.0851064	4	3
144	Male	8.31	10.4	0.35	0.2	1.3	2.2	0.211538	0.125	0.159091	0.0909091	4	3
145	Male	13.57	12.4	0.45	0.3	1.4	3	0.241935	0.112903	0.15	0.1	4	3
146	Male	7.94	10	0.4	0.2	1.15	2.5	0.25	0.115	0.16	0.08	4	3
147	Male	8.3	10	0.4	0.25	1.2	2.4	0.24	0.12	0.166667	0.104167	4	3
148	Male	6.38	9.2	0.35	0.15	1.05	2.2	0.23913	0.11413	0.159091	0.0681818	4	3
149	Female	5.93	8.9	0.4	0.2	1	2.2	0.247191	0.11236	0.181818	0.0909091	4	3
150	Male	5.78	9.2	0.35	0.15	1	2.15	0.233696	0.108696	0.162791	0.0697674	4	3
151	Male	8.82	10.3	0.4	0.25	1.2	2.5	0.242718	0.116505	0.16	0.1	4	3
152	Female	7.83	9.8	0.45	0.2	1.05	2.35	0.239796	0.107143	0.191489	0.0851064	4	3
153	Male	8.29	10.4	0.45	0.2	1.2	2.4	0.230769	0.115385	0.1875	0.0833333	4	3
154	Male	11.2	11.2	0.45	0.25	1.4	2.6	0.232143	0.125	0.173077	0.0961538	4	3
155	Male	6.15	9.3	0.35	0.2	1.1	2.2	0.236559	0.11828	0.159091	0.0909091	4	3
156	Female	5.41	9	0.4	0.2	1	2.2	0.244444	0.111111	0.181818	0.0909091	4	3
157	Male	11.02	10.9	0.4	0.25	1.3	2.55	0.233945	0.119266	0.156863	0.0980392	4	3
158	Female	10.85	11	0.4	0.2	1.15	2.75	0.25	0.104545	0.145455	0.0727273	4	3
159	Female	8.07	10	0.4	0.2	1.1	2.45	0.245	0.11	0.163265	0.0816327	4	3
160	Female	56.23	19	0.6	0.55	2.4	4.7	0.247368	0.126316	0.12766	0.117021	4	3
161	Male	26.44	14.7	0.5	0.45	1.6	3.8	0.258503	0.108844	0.131579	0.118421	4	3
162	Male	11.64	11	0.35	0.2	1.7	2.1	0.190909	0.154545	0.166667	0.0952381	3	3
163	Female	7.13	9.6	0.3	0.15	1.2	2.2	0.229167	0.125	0.136364	0.0681818	3	3
164	Female	7.96	9.4	0.35	0.15	1.5	2.2	0.234043	0.159574	0.159091	0.0681818	3	3
165	Female	8.05	9.5	0.3	0.15	1.4	2.15	0.226316	0.147368	0.139535	0.0697674	3	3
166	Male	11.41	11	0.4	0.2	1.45	2.5	0.227273	0.131818	0.16	0.08	3	3
167	Female	7.71	9.6	0.35	0.15	1.3	2	0.208333	0.135417	0.175	0.075	3	3
168	Female	7.46	9.7	0.35	0.15	1.2	2	0.206186	0.123711	0.175	0.075	3	3
169	Male	9.03	10.4	0.3	0.1	1.4	2.3	0.221154	0.134615	0.130435	0.0434783	3	3
170	Female	6.9	9.4	0.3	0.1	1.4	2.2	0.234043	0.148936	0.136364	0.0454545	3	3
171	Female	7.09	9.1	0.35	0.1	1.4	2.1	0.230769	0.153846	0.166667	0.047619	3	3
172	Female	7.86	9.6	0.35	0.15	1.3	2.1	0.21875	0.135417	0.166667	0.0714286	3	3
173	Female	14.74	12.2	0.45	0.25	1.75	2.8	0.229508	0.143443	0.160714	0.0892857	3	3
174	Female	7.71	9.5	0.35	0.15	1.4	2.15	0.226316	0.147368	0.162791	0.0697674	3	3
175	Female	7.16	9.3	0.3	0.1	1.35	2.15	0.231183	0.145161	0.139535	0.0465116	3	3
176	Female	9.47	10.4	0.4	0.15	1.4	2.4	0.230769	0.134615	0.166667	0.0625	3	3
177	Male	16.01	12.3	0.4	0.2	1.65	2.95	0.239837	0.134146	0.135593	0.0677966	3	3
178	Male	8.94	10.2	0.35	0.15	1.4	2.2	0.215686	0.137255	0.159091	0.0681818	3	3
179	Female	5.84	8.8	0.3	0.1	1.1	2.1	0.238636	0.125	0.142857	0.047619	3	3
180	Female	7.08	9.4	0.3	0.15	1.3	2.2	0.234043	0.138298	0.136364	0.0681818	3	3
181	Female	5.72	8.8	0.3	0.1	1.3	2	0.227273	0.147727	0.15	0.05	3	3
182	Female	6.08	9.4	0.35	0.15	1.1	2.1	0.223404	0.117021	0.166667	0.0714286	3	3
183	Female	7.64	9.3	0.35	0.15	1.35	2.3	0.247312	0.145161	0.152174	0.0652174	3	3
184	Male	9.77	10	0.35	0.2	1.3	2.3	0.23	0.13	0.152174	0.0869565	3	3
185	Female	9.16	9.4	0.35	0.2	1.6	2.25	0.239362	0.170213	0.155556	0.0888889	3	3
186	Male	9.02	10.1	0.4	0.15	1.4	2.2	0.217822	0.138614	0.181818	0.0681818	3	3
187	Male	9.69	10.6	0.4	0.2	1.3	2.35	0.221698	0.122642	0.170213	0.0851064	3	3
188	Female	8.96	9.9	0.35	0.15	1.5	2.4	0.242424	0.151515	0.145833	0.0625	3	3
189	Male	11.37	10.7	0.4	0.3	1.2	2.2	0.205607	0.11215	0.181818	0.136364	2	2
190	Female	7.45	9	0.4	0.25	1.2	2.25	0.25	0.133333	0.177778	0.111111	2	2
191	Male	10.07	10.4	0.35	0.25	1.15	2.3	0.221154	0.110577	0.152174	0.108696	2	2
192	Male	8.48	9.9	0.3	0.25	1.15	2.25	0.227273	0.116162	0.133333	0.111111	2	2
193	Female	6.68	8.8	0.3	0.2	1.05	2.2	0.25	0.119318	0.136364	0.0909091	2	2
194	Female	6.84	9.2	0.35	0.2	1.15	1.95	0.211957	0.125	0.179487	0.102564	2	2
195	Female	7.28	9.2	0.35	0.2	1.05	2.15	0.233696	0.11413	0.162791	0.0930233	2	2
196	Female	7.2	9	0.35	0.2	1.05	2.05	0.227778	0.116667	0.170732	0.097561	2	2
197	Male	40.56	16.6	0.6	0.5	2.35	4	0.240964	0.141566	0.15	0.125	1	1
198	Female	28.09	14.6	0.5	0.4	1.85	3.6	0.246575	0.126712	0.138889	0.111111	1	1
199	Male	25.01	14.3	0.55	0.4	1.7	3.6	0.251748	0.118881	0.152778	0.111111	1	1
200	Female	26.77	14.8	0.55	0.35	1.8	3.6	0.243243	0.121622	0.152778	0.0972222	1	1
201	Male	25.6	14.9	0.55	0.35	1.75	3.75	0.251678	0.11745	0.146667	0.0933333	1	1
202	Male	20.71	13.2	0.5	0.35	1.65	3.45	0.261364	0.125	0.144928	0.101449	1	1
203	Male	24.41	13.7	0.5	0.4	1.8	3.5	0.255474	0.131387	0.142857	0.114286	1	1
204	Male	12.63	11.7	0.45	0.25	1.3	2.9	0.247863	0.111111	0.155172	0.0862069	1	1
205	Female	16.87	12.6	0.5	0.3	1.4	3.4	0.269841	0.111111	0.147059	0.0882353	1	1
206	Female	10.93	14.4	0.5	0.25	1.2	2.85	0.197917	0.0833333	0.175439	0.0877193	1	1
207	Male	14.95	12.4	0.5	0.35	1.3	3.1	0.25	0.104839	0.16129	0.112903	1	1
208	Female	12.12	11.4	0.5	0.25	1.2	2.75	0.241228	0.105263	0.181818	0.0909091	1	1
209	Male	56.71	18.5	0.6	0.5	2.5	4.6	0.248649	0.135135	0.130435	0.108696	5	3
210	Female	3.41	7.5	0.35	0.15	1	1.95	0.26	0.133333	0.179487	0.0769231	5	3
211	Female	4.96	8	0.35	0.2	0.9	1.95	0.24375	0.1125	0.179487	0.102564	5	3
212	Female	5.75	8.6	0.3	0.15	1.1	2.05	0.238372	0.127907	0.146341	0.0731707	5	3
213	Male	7.31	9.5	0.35	0.25	1.1	2.15	0.226316	0.115789	0.162791	0.116279	5	3
214	Female	4.67	8.56	0.3	0.15	0.85	2.1	0.245327	0.0992991	0.142857	0.0714286	5	3
215	Male	5.02	8.5	0.35	0.15	1	2.1	0.247059	0.117647	0.166667	0.0714286	5	3
216	Male	3.72	7.9	0.3	0.15	0.9	1.85	0.234177	0.113924	0.162162	0.0810811	5	3
217	Male	3.57	7.4	0.3	0.2	0.95	1.85	0.25	0.128378	0.162162	0.108108	5	3
218	Female	6.2	9	0.3	0.2	1.1	2.15	0.238889	0.122222	0.139535	0.0930233	5	3
219	Male	7.02	9.4	0.35	0.2	1.2	2.15	0.228723	0.12766	0.162791	0.0930233	5	3
220	Female	3.08	7.2	0.3	0.15	0.85	1.85	0.256944	0.118056	0.162162	0.0810811	5	3
221	Male	3.62	7.9	0.3	0.15	0.8	1.7	0.21519	0.101266	0.176471	0.0882353	5	3
222	Male	4.19	8.2	0.3	0.15	1	2	0.243902	0.121951	0.15	0.075	5	3
223	Male	6.81	9.7	0.35	0.2	1.05	2.2	0.226804	0.108247	0.159091	0.0909091	5	3
224	Male	4.71	8.2	0.3	0.2	0.85	1.85	0.22561	0.103659	0.162162	0.108108	5	3
225	Male	3.37	7.7	0.35	0.15	0.8	1.9	0.246753	0.103896	0.184211	0.0789474	5	3
226	Male	4.96	8.5	0.35	0.2	0.95	2.15	0.252941	0.111765	0.162791	0.0930233	5	3
227	Female	4.7	8.3	0.35	0.15	0.9	2.15	0.259036	0.108434	0.162791	0.0697674	5	3
228	Male	3.47	8.1	0.3	0.1	0.85	2.05	0.253086	0.104938	0.146341	0.0487805	5	3
229	Male	11.79	11.1	0.35	0.25	1.15	2.55	0.22973	0.103604	0.137255	0.0980392	5	3
230	Male	9.81	10.3	0.4	0.25	1.15	2.35	0.228155	0.11165	0.170213	0.106383	5	3
231	Male	7.66	9.5	0.35	0.25	1.3	2.3	0.242105	0.136842	0.152174	0.108696	5	3
232	Male	5.98	9.4	0.35	0.15	1	2.35	0.25	0.106383	0.148936	0.0638298	5	3
233	Male	5.45	9	0.35	0.2	0.95	2.15	0.238889	0.105556	0.162791	0.0930233	5	3
234	Male	4.98	8.6	0.25	0.1	1.1	2.1	0.244186	0.127907	0.119048	0.047619	5	4
235	Male	13.27	11.4	0.4	0.2	1.6	2.75	0.241228	0.140351	0.145455	0.0727273	5	4
236	Male	6.36	9.1	0.3	0.15	1.2	2.15	0.236264	0.131868	0.139535	0.0697674	5	4
237	Female	6.69	9.3	0.25	0.1	1.2	2.25	0.241935	0.129032	0.111111	0.0444444	5	4
238	Male	4.94	8.7	0.25	0.1	1.1	2.15	0.247126	0.126437	0.116279	0.0465116	5	4
239	Female	7.4	9.2	0.3	0.15	1.35	2.2	0.23913	0.146739	0.136364	0.0681818	5	4
240	Male	17.18	12.4	0.4	0.5	1.7	3	0.241935	0.137097	0.133333	0.166667	5	4
241	Male	11.02	10.5	0.35	0.2	1.7	2.6	0.247619	0.161905	0.134615	0.0769231	5	4
242	Male	14.26	12	0.4	0.25	1.75	2.8	0.233333	0.145833	0.142857	0.0892857	5	4
243	Male	7.39	9.5	0.3	0.15	1.35	2.4	0.252632	0.142105	0.125	0.0625	5	4
244	Female	4.86	8.7	0.25	0.1	1	2.2	0.252874	0.114943	0.113636	0.0454545	5	4
245	Male	6.47	9	0.3	0.15	1.25	2.1	0.233333	0.138889	0.142857	0.0714286	5	4
246	Male	4.89	8.5	0.25	0.1	1.05	2	0.235294	0.123529	0.125	0.05	5	4
247	Male	6.34	9	0.3	0.15	1.2	2.1	0.233333	0.133333	0.142857	0.0714286	5	4
248	Male	6.8	8.5	0.35	0.1	1.3	2.25	0.264706	0.152941	0.155556	0.0444444	5	4
249	Male	9.58	10	0.35	0.15	1.65	2.55	0.255	0.165	0.137255	0.0588235	5	4
250	Male	5.22	8.8	0.25	0.1	1	2.2	0.25	0.113636	0.113636	0.0454545	5	4
251	Male	6.8	8.8	0.3	0.15	1.35	2.25	0.255682	0.153409	0.133333	0.0666667	5	4
252	Male	6.72	9	0.35	0.15	1.2	2.44	0.271111	0.133333	0.143443	0.0614754	5	4
253	Male	7.41	9.2	0.35	0.2	1.4	2.35	0.255435	0.152174	0.148936	0.0851064	5	4
254	Male	6.48	9.5	0.25	0.15	1.45	2.25	0.236842	0.152632	0.111111	0.0666667	5	4
255	Male	6.46	8.8	0.35	0.15	1.3	2.1	0.238636	0.147727	0.166667	0.0714286	5	4
256	Male	12.02	11.2	0.4	0.2	1.55	2.8	0.25	0.138393	0.142857	0.0714286	5	4
257	Male	6.41	9.2	0.3	0.15	1.25	2.3	0.25	0.13587	0.130435	0.0652174	5	4
258	Male	7.29	8.6	0.4	0.2	1.3	2.4	0.27907	0.151163	0.166667	0.0833333	5	4
259	Female	5.32	8.2	0.3	0.15	1.2	1.95	0.237805	0.146341	0.153846	0.0769231	5	4
260	Male	4.71	8.2	0.3	0.15	1.05	1.95	0.237805	0.128049	0.153846	0.0769231	5	4
261	Male	17.23	12	0.45	0.2	1.9	3.05	0.254167	0.158333	0.147541	0.0655738	5	4
262	Male	8.83	10.1	0.3	0.15	1.4	2.4	0.237624	0.138614	0.125	0.0625	5	4
263	Female	5.67	9.1	0.3	0.15	1.15	2.1	0.230769	0.126374	0.142857	0.0714286	5	4
264	Male	12.45	11	0.45	0.35	1.45	2.55	0.231818	0.131818	0.176471	0.137255	1	3
265	Male	5.45	9	0.35	0.25	0.95	2.15	0.238889	0.105556	0.162791	0.116279	1	3
266	Female	6.36	9	0.35	0.2	1.05	2.1	0.233333	0.116667	0.166667	0.0952381	1	3
267	Male	7.21	9.7	0.35	0.2	1.1	2.2	0.226804	0.113402	0.159091	0.0909091	1	3
268	Female	7.47	9.6	0.35	0.25	1.1	2.25	0.234375	0.114583	0.155556	0.111111	1	3
269	Male	10.61	11	0.4	0.25	1.35	2.5	0.227273	0.122727	0.16	0.1	1	3
270	Female	5.1	8.7	0.35	0.2	1	1.9	0.218391	0.114943	0.184211	0.105263	1	3
271	Male	5.37	9	0.3	0.15	1	2.1	0.233333	0.111111	0.142857	0.0714286	1	3
272	Female	5.41	8.6	0.3	0.15	1	2.05	0.238372	0.116279	0.146341	0.0731707	1	3
273	Female	5.48	8.8	0.35	0.2	0.85	2.05	0.232955	0.0965909	0.170732	0.097561	1	3
274	Female	4.81	8.2	0.3	0.15	0.9	1.95	0.237805	0.109756	0.153846	0.0769231	1	3
275	Female	4.88	8.5	0.35	0.15	1	1.95	0.229412	0.117647	0.179487	0.0769231	1	3
276	Male	5.78	9	0.3	0.15	1	2.1	0.233333	0.111111	0.142857	0.0714286	1	3
277	Male	6.16	9.2	0.35	0.2	1.15	2.15	0.233696	0.125	0.162791	0.0930233	1	3
278	Female	4.89	8.7	0.3	0.15	0.8	2.1	0.241379	0.091954	0.142857	0.0714286	1	3
279	Female	3.56	7.6	0.35	0.15	0.8	1.75	0.230263	0.105263	0.2	0.0857143	1	3
280	Male	6.15	9.2	0.3	0.15	0.9	2.05	0.222826	0.0978261	0.146341	0.0731707	1	3
281	Male	6.2	9.1	0.4	0.25	1	2.2	0.241758	0.10989	0.181818	0.113636	1	3
282	Male	5.88	9.3	0.35	0.2	1	2.1	0.225806	0.107527	0.166667	0.0952381	1	3
283	Male	10.38	10.6	0.45	0.25	1.15	2.55	0.240566	0.108491	0.176471	0.0980392	1	3
284	Male	7.48	9.4	0.35	0.2	1.1	2.1	0.223404	0.117021	0.166667	0.0952381	1	3
285	Male	7.01	9.4	0.35	0.2	1.1	2.1	0.223404	0.117021	0.166667	0.0952381	1	3
286	Male	3.63	7.8	0.35	0.1	0.95	1.9	0.24359	0.121795	0.184211	0.0526316	1	3
287	Female	5.19	8.9	0.35	0.15	0.95	2.05	0.230337	0.106742	0.170732	0.0731707	1	3
288	Female	5.38	8.7	0.3	0.15	0.9	2	0.229885	0.103448	0.15	0.075	1	3
289	Female	3.36	7.5	0.3	0.15	0.9	1.6	0.213333	0.12	0.1875	0.09375	2	3
290	Male	9.45	9.9	0.4	0.25	1.1	2.6	0.262626	0.111111	0.153846	0.0961538	2	3
291	Female	8.69	10.3	0.4	0.25	1	2.45	0.237864	0.0970874	0.163265	0.102041	2	3
292	Male	6.31	9.1	0.35	0.2	0.9	2.05	0.225275	0.0989011	0.170732	0.097561	2	3
293	Male	7.01	9.3	0.35	0.2	1	2.2	0.236559	0.107527	0.159091	0.0909091	2	3
294	Female	7.65	9.7	0.35	0.2	1.15	2.2	0.226804	0.118557	0.159091	0.0909091	2	3
295	Female	5.26	8.5	0.4	0.25	0.8	2.15	0.252941	0.0941176	0.186047	0.116279	2	3
296	Male	5.45	8.8	0.35	0.2	0.85	2.1	0.238636	0.0965909	0.166667	0.0952381	2	3
297	Female	5.21	8.5	0.3	0.15	0.95	2.05	0.241176	0.111765	0.146341	0.0731707	2	3
298	Female	4.9	8.5	0.3	0.2	0.8	2.05	0.241176	0.0941176	0.146341	0.097561	2	3
299	Male	6.21	9	0.3	0.2	1	2.15	0.238889	0.111111	0.139535	0.0930233	2	3
300	Male	3.52	7.8	0.3	0.15	0.7	1.8	0.230769	0.0897436	0.166667	0.0833333	2	3
301	Male	5.65	8.6	0.4	0.2	1.1	2.05	0.238372	0.127907	0.195122	0.097561	2	3
302	Female	5.9	9	0.35	0.25	0.9	2.15	0.238889	0.1	0.162791	0.116279	2	3
303	Male	4.73	8.4	0.4	0.2	0.85	2.05	0.244048	0.10119	0.195122	0.097561	2	3
304	Female	6.31	9.1	0.35	0.2	1	2.2	0.241758	0.10989	0.159091	0.0909091	2	3
305	Female	3.69	8.1	0.3	0.15	0.8	1.9	0.234568	0.0987654	0.157895	0.0789474	2	3
306	Female	4.13	7.7	0.3	0.15	0.9	2	0.25974	0.116883	0.15	0.075	2	3
307	Female	5.33	8.6	0.35	0.15	0.85	1.9	0.22093	0.0988372	0.184211	0.0789474	2	3
308	Male	3.28	7.6	0.3	0.15	0.7	1.85	0.243421	0.0921053	0.162162	0.0810811	2	3
309	Female	3.96	8	0.35	0.2	0.85	2	0.25	0.10625	0.175	0.1	2	3
310	Male	5.35	8.7	0.35	0.2	0.95	1.95	0.224138	0.109195	0.179487	0.102564	2	3
311	Female	4	7.9	0.35	0.2	0.9	1.6	0.202532	0.113924	0.21875	0.125	2	3
312	Male	2.93	7.2	0.35	0.1	0.7	1.75	0.243056	0.0972222	0.2	0.0571429	2	3
313	Female	3.42	7.8	0.3	0.15	0.75	1.95	0.25	0.0961538	0.153846	0.0769231	2	3
314	Female	6.62	9	0.4	0.2	1.15	2.2	0.244444	0.127778	0.181818	0.0909091	3	2
315	Male	6.55	9.2	0.4	0.2	1.2	2.25	0.244565	0.130435	0.177778	0.0888889	3	2
316	Male	10.52	10.5	0.45	0.35	1.2	2.5	0.238095	0.114286	0.18	0.14	3	2
317	Male	12.9	11	0.4	0.25	1.6	2.6	0.236364	0.145455	0.153846	0.0961538	3	2
318	Male	9.56	10.5	0.4	0.25	1.25	2.55	0.242857	0.119048	0.156863	0.0980392	3	2
319	Female	7.26	9.9	0.35	0.2	1.05	2.5	0.252525	0.106061	0.14	0.08	3	2
320	Female	7	10.3	0.45	0.25	1.1	2.35	0.228155	0.106796	0.191489	0.106383	3	2
321	Male	9.82	10.3	0.4	0.25	1.3	2.5	0.242718	0.126214	0.16	0.1	3	2
322	Male	9.4	10.7	0.45	0.25	1.2	2.45	0.228972	0.11215	0.183673	0.102041	3	2
323	Female	10.78	11.2	0.45	0.25	1.1	2.6	0.232143	0.0982143	0.173077	0.0961538	3	2
324	Female	7.75	10	0.45	0.25	1.2	2.35	0.235	0.12	0.191489	0.106383	4	2
325	Male	10.23	106	0.45	0.25	1.4	2.35	0.0221698	0.0132075	0.191489	0.106383	4	2
326	Male	9.07	9.8	0.45	0.2	1.25	2.55	0.260204	0.127551	0.176471	0.0784314	4	2
327	Male	7.28	9.6	0.4	0.15	1.15	2.35	0.244792	0.119792	0.170213	0.0638298	4	2
328	Female	11.63	10.9	0.45	0.25	1.35	2.6	0.238532	0.123853	0.173077	0.0961538	4	2
329	Female	6.49	9.1	0.4	0.15	1	2.25	0.247253	0.10989	0.177778	0.0666667	4	2
330	Male	29.08	15	0.55	0.4	1.85	3.9	0.26	0.123333	0.141026	0.102564	4	2
331	Male	7.42	9.5	0.4	0.15	1.1	2.35	0.247368	0.115789	0.170213	0.0638298	4	2
332	Female	6.41	9.2	0.35	0.15	1.1	2.1	0.228261	0.119565	0.166667	0.0714286	4	2
333	Male	8.08	10	0.35	0.2	1.25	2.3	0.23	0.125	0.152174	0.0869565	4	2
334	Male	11.79	11	0.35	0.25	1.45	2.45	0.222727	0.131818	0.142857	0.102041	4	2
335	Male	29.3	15	0.55	0.4	1.95	3.75	0.25	0.13	0.146667	0.106667	4	2
336	Male	9.01	10.5	0.4	0.2	1.3	2.4	0.228571	0.12381	0.166667	0.0833333	4	2
337	Male	33.34	10.7	0.55	0.4	1.95	4.2	0.392523	0.182243	0.130952	0.0952381	4	2
338	Female	8.86	9.1	0.35	0.15	1.3	2.45	0.269231	0.142857	0.142857	0.0612245	4	2
339	Female	6.16	9.2	0.35	0.15	1.05	2.2	0.23913	0.11413	0.159091	0.0681818	4	2
340	Female	4.87	807	0.3	0.1	1	2.05	0.00254027	0.00123916	0.146341	0.0487805	4	2
341	Female	4.61	7	0.25	1.15	2.2	1.05	0.15	0.314286	0.238095	1.09524	4	2
342	Female	2.77	5.8	0.25	0.7	1.8	0.85	0.146552	0.310345	0.294118	0.823529	4	2
343	Female	4.44	6.8	0.25	0.7	2.05	1	0.147059	0.301471	0.25	0.7	4	2
344	Female	4.05	6.6	0.25	0.95	2.05	1	0.151515	0.310606	0.25	0.95	4	2
345	Female	2.26	5.5	0.25	0.65	1.8	0.95	0.172727	0.327273	0.263158	0.684211	4	2
346	Female	5.81	9	0.35	0.15	1.05	2.15	0.238889	0.116667	0.162791	0.0697674	5	2
347	Male	8.07	10	0.4	0.2	1.2	2.4	0.24	0.12	0.166667	0.0833333	5	2
348	Female	25.35	14.1	0.5	0.35	1.85	3.55	0.251773	0.131206	0.140845	0.0985915	5	2
349	Male	20	13.5	0.45	0.35	1.55	3.35	0.248148	0.114815	0.134328	0.104478	5	2
350	Male	23.07	13.7	0.45	0.35	1.7	3.25	0.237226	0.124088	0.138462	0.107692	5	2
351	Female	29.15	15.2	0.5	0.4	1.7	3.9	0.256579	0.111842	0.128205	0.102564	5	2
352	Male	9.5	10.3	0.4	0.2	1.75	2.45	0.237864	0.169903	0.163265	0.0816327	5	2
353	Female	5.38	8.7	0.35	0.15	0.95	2.25	0.258621	0.109195	0.155556	0.0666667	5	2
354	Female	4.8	8.7	0.35	0.15	1	2.05	0.235632	0.114943	0.170732	0.0731707	5	2
355	Female	2.36	6.7	0.25	0.05	0.95	1.7	0.253731	0.141791	0.147059	0.0294118	1	1
356	Male	4.34	8.3	0.35	0.2	0.9	1.7	0.204819	0.108434	0.205882	0.117647	2	1
357	Female	3.91	8.8	0.35	0.15	0.85	1.95	0.221591	0.0965909	0.179487	0.0769231	2	1
358	Female	3.13	7.2	0.3	0.15	0.8	1.7	0.236111	0.111111	0.176471	0.0882353	2	1
359	Male	3.71	8.2	0.3	0.15	0.85	1.75	0.213415	0.103659	0.171429	0.0857143	2	1
360	Male	3.13	7.5	0.3	0.2	0.8	1.5	0.2	0.106667	0.2	0.133333	2	1
361	Female	3.51	7.5	0.3	0.2	0.85	1.85	0.246667	0.113333	0.162162	0.108108	2	1
362	Female	2.54	6.9	0.25	0.15	0.8	1.65	0.23913	0.115942	0.151515	0.0909091	2	1
363	Female	2.8	7.2	0.35	0.25	0.75	1.55	0.215278	0.104167	0.225806	0.16129	2	1
364	Female	3.43	7.8	0.25	0.2	0.75	1.65	0.211538	0.0961538	0.151515	0.121212	2	1
365	Female	3.23	7.6	0.35	0.2	0.75	1.65	0.217105	0.0986842	0.212121	0.121212	2	1
366	Female	3.05	7.4	0.35	0.2	0.8	1.55	0.209459	0.108108	0.225806	0.129032	2	1
367	Female	3.32	7.5	0.3	0.25	0.75	1.55	0.206667	0.1	0.193548	0.16129	2	1
368	Female	2.9	7.4	0.25	0.1	0.75	1.7	0.22973	0.101351	0.147059	0.0588235	2	1
369	Female	2.63	7.1	0.35	0.2	0.7	1.6	0.225352	0.0985915	0.21875	0.125	2	1
370	Male	4.36	8	0.3	0.2	0.95	1.9	0.2375	0.11875	0.157895	0.105263	2	1
371	Female	3	7.3	0.3	0.25	0.85	1.5	0.205479	0.116438	0.2	0.166667	2	1
372	Male	1.52	6.1	0.25	0.1	0.6	1.85	0.303279	0.0983607	0.135135	0.0540541	2	1
373	Female	3.07	7.5	0.25	0.25	0.7	1.62	0.216	0.0933333	0.154321	0.154321	2	1
374	Male	1.96	6.9	0.25	0.1	0.55	1.45	0.210145	0.0797101	0.172414	0.0689655	2	1
375	Male	0.88	5.2	0.15	0.05	0.5	1.15	0.221154	0.0961538	0.130435	0.0434783	2	1
376	Male	8.04	9.5	0.35	0.65	1.2	1.95	0.205263	0.126316	0.179487	0.333333	6	4
377	Male	9.04	9.9	0.4	0.65	1.2	1.85	0.186869	0.121212	0.216216	0.351351	6	4
378	Male	9.335	9.8	0.45	0.55	1.25	1.95	0.19898	0.127551	0.230769	0.282051	6	4
379	Female	6.93	8.6	0.35	0.55	1.15	1.8	0.209302	0.133721	0.194444	0.305556	6	4
380	Female	3.61	7.2	0.3	0.45	0.8	1.5	0.208333	0.111111	0.2	0.3	6	4
381	Male	8.5	9.5	0.4	0.6	1.25	1.9	0.2	0.131579	0.210526	0.315789	6	4
382	Male	10.33	10.4	0.4	0.7	1.35	2.7	0.259615	0.129808	0.148148	0.259259	6	4
383	Female	6.944	8.5	0.45	0.55	1	2.5	0.294118	0.117647	0.18	0.22	6	4
384	Female	4.21	7.4	0.4	0.5	0.95	2.05	0.277027	0.128378	0.195122	0.243902	6	4
385	Male	14.1	10.8	0.45	0.8	1.6	2.7	0.25	0.148148	0.166667	0.296296	6	4
386	Male	8.85	9.7	0.4	0.6	1.05	2.4	0.247423	0.108247	0.166667	0.25	6	4
387	Female	6.68	8.2	0.45	0.6	1.05	2.15	0.262195	0.128049	0.209302	0.27907	6	4
388	Male	9.09	9.9	0.4	0.7	1.25	2.55	0.257576	0.126263	0.156863	0.27451	6	4
389	Female	5.44	8	0.4	0.55	1.05	2.1	0.2625	0.13125	0.190476	0.261905	6	4
390	Male	9.4	9.5	0.45	0.55	1.3	2.4	0.252632	0.136842	0.1875	0.229167	6	4
391	Male	7.99	9.3	0.4	0.6	1.15	2.7	0.290323	0.123656	0.148148	0.222222	6	4
392	Female	6.4	8.2	0.45	0.55	1.15	2.4	0.292683	0.140244	0.1875	0.229167	6	4
393	Male	7.03	8.6	0.4	0.6	1.15	2.55	0.296512	0.133721	0.156863	0.235294	6	4
394	Female	7.55	8.5	0.4	0.6	1.1	2.35	0.276471	0.129412	0.170213	0.255319	6	4
395	Male	11.73	10.5	0.4	0.75	1.75	2.85	0.271429	0.166667	0.140351	0.263158	6	4
396	Male	10.08	9.9	0.45	0.65	1.35	2.85	0.287879	0.136364	0.157895	0.22807	6	4
397	Female	13.03	10.7	0.5	0.75	1.35	2.85	0.266355	0.126168	0.175439	0.263158	6	4
398	Female	4.08	7.8	0.4	0.45	0.9	2.25	0.288462	0.115385	0.177778	0.2	6	4
399	Male	9.7	9.8	0.45	0.7	1.2	2.9	0.295918	0.122449	0.155172	0.241379	6	4
400	Male	8.09	9.3	0.45	0.6	1.1	2.6	0.27957	0.11828	0.173077	0.230769	6	4
401	Male	5.9	8.3	0.4	0.5	1.1	2.6	0.313253	0.13253	0.153846	0.192308	6	4
402	Male	9.27	9.5	0.4	0.6	1.25	2.6	0.273684	0.131579	0.153846	0.230769	6	4
403	Female	17.94	12	0.5	0.35	1.75	2.5	0.208333	0.145833	0.2	0.14	6	3
404	Female	17.64	12	0.5	0.45	1.5	2.75	0.229167	0.125	0.181818	0.163636	6	3
405	Female	20.36	13	0.55	0.45	1.75	3	0.230769	0.134615	0.183333	0.15	6	3
406	Female	14.85	12	0.55	0.4	1.55	2.95	0.245833	0.129167	0.186441	0.135593	6	3
407	Female	15.94	12.1	0.55	0.3	1.45	2.9	0.239669	0.119835	0.189655	0.103448	6	3
408	Female	24.08	14	0.55	0.35	1.85	3.05	0.217857	0.132143	0.180328	0.114754	6	3
409	Male	19.07	12.7	0.55	0.35	1.55	3.2	0.251969	0.122047	0.171875	0.109375	6	3
410	Male	14.05	11.5	0.4	0.25	1.5	2.7	0.234783	0.130435	0.148148	0.0925926	6	3
411	Male	17.07	12.1	0.5	0.3	1.85	2.85	0.235537	0.152893	0.175439	0.105263	6	3
412	Female	14.61	11.6	0.4	0.25	1.55	2.7	0.232759	0.133621	0.148148	0.0925926	6	3
413	Male	14.66	11.4	0.45	0.35	1.5	3.05	0.267544	0.131579	0.147541	0.114754	6	3
414	Male	13.83	11.5	0.45	0.35	1.5	2.75	0.23913	0.130435	0.163636	0.127273	6	3
415	Male	14.47	11.7	0.45	0.35	1.45	3	0.25641	0.123932	0.15	0.116667	6	3
416	Male	14.58	11.8	0.45	0.35	1.45	2.85	0.241525	0.122881	0.157895	0.122807	6	3
417	Male	13.07	11	0.45	0.3	1.35	2.5	0.227273	0.122727	0.18	0.12	6	3
418	Female	12.38	11	0.45	0.35	1.4	2.45	0.222727	0.127273	0.183673	0.142857	6	3
419	Female	11.93	10.8	0.45	0.25	1.35	2.55	0.236111	0.125	0.176471	0.0980392	6	3
420	Female	13.11	11.5	0.5	0.35	1.3	2.55	0.221739	0.113043	0.196078	0.137255	6	3
421	Male	12.26	10.8	0.45	0.3	1.5	2.6	0.240741	0.138889	0.173077	0.115385	6	3
422	Male	5.55	9	0.35	0.2	1	2	0.222222	0.111111	0.175	0.1	6	3
423	Female	11.61	10.5	0.45	0.35	1.25	2.5	0.238095	0.119048	0.18	0.14	6	3
424	Male	10.15	10.4	0.45	0.35	1.25	2.5	0.240385	0.120192	0.18	0.14	6	3
425	Male	11.01	10.5	0.45	0.25	1.35	2.5	0.238095	0.128571	0.18	0.1	6	3
426	Male	6.48	9.7	0.35	0.2	1.15	2.3	0.237113	0.118557	0.152174	0.0869565	6	3
427	Male	4.19	8.4	0.3	0.15	1	1.9	0.22619	0.119048	0.157895	0.0789474	6	3
428	Female	3.25	7.7	0.35	0.15	0.7	1.8	0.233766	0.0909091	0.194444	0.0833333	6	3
429	Male	22.32	13.2	0.4	0.3	2.1	3.3	0.25	0.159091	0.121212	0.0909091	3	1
430	Male	18.22	12.4	0.4	0.2	1.9	3.05	0.245968	0.153226	0.131148	0.0655738	3	1
431	Male	5.06	8.3	0.3	0.1	1.2	2.1	0.253012	0.144578	0.142857	0.047619	3	1
432	Male	9.84	10.5	0.3	0.2	1.5	2.6	0.247619	0.142857	0.115385	0.0769231	3	1
433	Male	17.35	12	0.4	0.35	2	2.95	0.245833	0.166667	0.135593	0.118644	3	1
434	Male	9.15	9.9	0.35	0.2	1.4	2.5	0.252525	0.141414	0.14	0.08	3	1
435	Female	8.78	9.6	0.3	0.1	1.5	2.4	0.25	0.15625	0.125	0.0416667	3	1
436	Female	17.77	12.4	0.4	0.3	1.85	3.1	0.25	0.149194	0.129032	0.0967742	3	1
437	Male	9.07	11.3	0.4	0.25	1.6	2.5	0.221239	0.141593	0.16	0.1	3	1
438	Female	15.13	11.5	0.4	0.2	1.7	2.8	0.243478	0.147826	0.142857	0.0714286	3	1
439	Female	8.94	9.9	0.3	0.15	1.4	2.5	0.252525	0.141414	0.12	0.06	3	1
440	Male	26.85	14.3	0.45	0.3	2.3	3.3	0.230769	0.160839	0.136364	0.0909091	3	1
441	Male	17.2	12.1	0.4	0.25	1.85	3	0.247934	0.152893	0.133333	0.0833333	3	1
442	Female	7.83	9.6	0.4	0.2	1.4	2.5	0.260417	0.145833	0.16	0.08	3	1
443	Male	22.48	13.7	0.45	0.4	2	3.2	0.233577	0.145985	0.140625	0.125	3	1
444	Female	7	9.3	0.3	0.2	1.3	2.4	0.258065	0.139785	0.125	0.0833333	3	1
445	Female	7.94	9.3	0.35	0.15	1.5	2.3	0.247312	0.16129	0.152174	0.0652174	3	1
446	Male	9.48	10.4	0.4	0.2	1.45	2.65	0.254808	0.139423	0.150943	0.0754717	3	1
447	Female	22.85	13.3	0.4	0.3	2.1	3.3	0.24812	0.157895	0.121212	0.0909091	3	1
448	Male	4.44	8.1	0.3	0.15	1.1	2	0.246914	0.135802	0.15	0.075	3	1
449	Male	6.54	8.7	0.35	0.15	1.4	2.2	0.252874	0.16092	0.159091	0.0681818	3	1
450	Female	15.21	11.8	0.4	0.2	1.85	2.9	0.245763	0.15678	0.137931	0.0689655	3	1
451	Female	18.35	12.4	0.4	0.3	2	3	0.241935	0.16129	0.133333	0.1	3	1
452	Male	8.94	10.3	0.35	0.2	1.4	2.6	0.252427	0.135922	0.134615	0.0769231	3	1
453	Male	12.93	12	0.4	0.25	2	3.15	0.2625	0.166667	0.126984	0.0793651	3	1
454	Male	17.42	12.4	0.4	0.25	1.85	2.95	0.237903	0.149194	0.135593	0.0847458	3	1
455	Female	3.93	7.8	0.3	0.1	0.95	1.95	0.25	0.121795	0.153846	0.0512821	3	1
456	Male	8.38	9.5	0.3	0.25	1.4	2.3	0.242105	0.147368	0.130435	0.108696	3	1
457	Male	9.23	8.7	0.4	0.2	1.4	2.5	0.287356	0.16092	0.16	0.08	3	1
458	Male	17.65	12.4	0.35	0.2	1.8	2.9	0.233871	0.145161	0.12069	0.0689655	3	1
459	Female	8	9.5	0.3	0.3	1.4	2.25	0.236842	0.147368	0.133333	0.133333	12	1
460	Female	6.78	9.4	0.35	0.2	1.25	2.2	0.234043	0.132979	0.159091	0.0909091	12	1
461	Female	4.82	8.5	0.25	0.15	1.1	1.95	0.229412	0.129412	0.128205	0.0769231	12	1
462	Male	9.11	10.5	0.35	0.25	1.25	2.05	0.195238	0.119048	0.170732	0.121951	12	1
463	Female	7.87	9.6	0.4	0.25	1.2	2.3	0.239583	0.125	0.173913	0.108696	12	1
464	Female	9.02	9.8	0.35	0.25	1.35	2.35	0.239796	0.137755	0.148936	0.106383	12	1
465	Male	6.2	9.2	0.3	0.2	1.05	2.2	0.23913	0.11413	0.136364	0.0909091	12	1
466	Female	7.28	9.5	0.35	0.25	1.2	2.2	0.231579	0.126316	0.159091	0.113636	12	1
467	Female	7.56	9.6	0.35	0.25	1.3	2.2	0.229167	0.135417	0.159091	0.113636	12	1
468	Female	5.27	8.6	0.3	0.2	1.1	2.05	0.238372	0.127907	0.146341	0.097561	12	1
469	Female	7	9.5	0.35	0.2	1.25	2.25	0.236842	0.131579	0.155556	0.0888889	12	1
470	Male	8.96	10.3	0.35	0.3	1.2	2.3	0.223301	0.116505	0.152174	0.130435	12	1
471	Female	7.22	9.5	0.3	0.2	1.1	2	0.210526	0.115789	0.15	0.1	12	1
472	Female	7.21	9.5	0.35	0.2	1.1	2.25	0.236842	0.115789	0.155556	0.0888889	12	1
473	Male	6.54	9.3	0.4	0.25	1.05	2.05	0.22043	0.112903	0.195122	0.121951	12	1
474	Male	5.85	9	0.35	0.2	1	2.25	0.25	0.111111	0.155556	0.0888889	12	1
475	Female	7.33	9.5	0.35	0.2	1.15	2.35	0.247368	0.121053	0.148936	0.0851064	12	1
476	Male	4.75	8.3	0.35	0.25	0.95	2	0.240964	0.114458	0.175	0.125	12	1
477	Female	5.13	8.5	0.35	0.25	0.95	1.9	0.223529	0.111765	0.184211	0.131579	12	1
478	Female	7.68	9.5	0.3	0.2	1.2	2.35	0.247368	0.126316	0.12766	0.0851064	12	1
479	Female	4.59	9.6	0.3	0.2	0.9	1.95	0.203125	0.09375	0.153846	0.102564	12	1
480	Male	8.86	10.1	0.4	0.25	1.3	2.15	0.212871	0.128713	0.186047	0.116279	12	1
481	Male	4.89	8.6	0.35	0.25	0.9	1.95	0.226744	0.104651	0.179487	0.128205	12	1
482	Female	7.15	9.5	0.35	0.2	1.15	2.15	0.226316	0.121053	0.162791	0.0930233	12	1
483	Female	4.28	8.1	0.3	0.15	1	1.95	0.240741	0.123457	0.153846	0.0769231	12	1
484	Male	6.36	9.3	0.3	0.2	1	1.95	0.209677	0.107527	0.153846	0.102564	12	1
485	Female	7.82	9.3	0.3	0.2	1.25	2.05	0.22043	0.134409	0.146341	0.097561	12	1
486	Female	7.95	9.6	0.3	0.25	1.25	2.15	0.223958	0.130208	0.139535	0.116279	12	1
487	Female	6.64	9.3	0.3	0.15	1.15	2	0.215054	0.123656	0.15	0.075	12	1
488	Female	6.13	8.9	0.35	0.2	1.15	2	0.224719	0.129213	0.175	0.1	12	1
489	Female	5.88	8.7	0.35	0.25	0.9	1.95	0.224138	0.103448	0.179487	0.128205	7	4
490	Male	8.79	9.8	0.35	0.25	1.3	2.3	0.234694	0.132653	0.152174	0.108696	7	4
491	Male	6.34	9.2	0.35	0.25	1.05	2	0.217391	0.11413	0.175	0.125	7	4
492	Male	8.84	10.1	0.4	0.2	1.2	2.4	0.237624	0.118812	0.166667	0.0833333	7	4
493	Male	10.49	10.1	0.45	0.25	1.35	2.45	0.242574	0.133663	0.183673	0.102041	7	4
494	Female	4.03	7.7	0.3	0.15	1	2	0.25974	0.12987	0.15	0.075	7	4
495	Female	3.83	7.5	0.3	0.15	1	1.9	0.253333	0.133333	0.157895	0.0789474	7	4
496	Female	3.2	7.5	0.3	0.15	0.8	1.75	0.233333	0.106667	0.171429	0.0857143	7	4
497	Female	3.29	7.5	0.35	0.2	0.9	1.9	0.253333	0.12	0.184211	0.105263	7	4
498	Female	4.92	8.5	0.35	0.2	1.05	2.05	0.241176	0.123529	0.170732	0.097561	7	4
499	Female	10.75	10.2	0.45	0.3	1.55	2.7	0.264706	0.151961	0.166667	0.111111	7	4
500	Female	6.35	8.6	0.35	0.2	1.35	2.2	0.255814	0.156977	0.159091	0.0909091	7	4
501	Male	7.13	9.4	0.3	0.2	1.15	2.2	0.234043	0.12234	0.136364	0.0909091	7	4
502	Male	12.29	10.6	0.4	0.25	1.5	2.45	0.231132	0.141509	0.163265	0.102041	7	4
503	Female	10.62	10.5	0.4	0.25	1.35	2.55	0.242857	0.128571	0.156863	0.0980392	7	4
504	Male	10.69	11.3	0.45	0.25	1.3	2.55	0.225664	0.115044	0.176471	0.0980392	7	4
505	Female	4.29	7.7	0.35	0.2	1.05	2	0.25974	0.136364	0.175	0.1	7	4
506	Male	5.81	8.9	0.4	0.2	1.05	2.1	0.235955	0.117978	0.190476	0.0952381	7	4
507	Female	6.17	9	0.35	0.2	1.1	2.1	0.233333	0.122222	0.166667	0.0952381	7	4
508	Female	5.86	8.5	0.35	0.25	1.2	2.1	0.247059	0.141176	0.166667	0.119048	7	4
509	Female	7.09	8.8	0.35	0.25	1.35	2.15	0.244318	0.153409	0.162791	0.116279	7	4
510	Female	5.3	8.3	0.35	0.25	1.05	1.85	0.222892	0.126506	0.189189	0.135135	7	4
511	Female	4.65	8.3	0.3	0.2	0.95	1.95	0.23494	0.114458	0.153846	0.102564	7	4
512	Male	6.17	8.7	0.3	0.25	1.05	2	0.229885	0.12069	0.15	0.125	7	4
513	Male	8.61	10.3	0.345	0.2	1.15	2.4	0.23301	0.11165	0.14375	0.0833333	7	4
514	Female	4.47	8.3	0.3	0.15	1	1.9	0.228916	0.120482	0.157895	0.0789474	7	4
515	Female	4.62	8.4	0.35	0.2	1.05	2.05	0.244048	0.125	0.170732	0.097561	7	4
516	Female	4.8	8.1	0.3	0.15	1	2.05	0.253086	0.123457	0.146341	0.0731707	7	4
517	Female	8.72	9.8	0.35	0.25	2.25	2.55	0.260204	0.229592	0.137255	0.0980392	7	4
518	Female	6.85	9.1	0.35	0.25	1.05	1.95	0.214286	0.115385	0.179487	0.128205	4	1
519	Male	5.55	9.1	0.35	0.25	0.95	2	0.21978	0.104396	0.175	0.125	4	1
520	Male	5.45	9	0.3	0.25	1	2	0.222222	0.111111	0.15	0.125	4	1
521	Female	5.59	8.6	0.3	0.2	1.05	1.9	0.22093	0.122093	0.157895	0.105263	4	1
522	Female	6.04	8.7	0.35	0.25	1.1	1.85	0.212644	0.126437	0.189189	0.135135	4	1
523	Male	6.15	9.1	0.25	0.25	1	1.85	0.203297	0.10989	0.135135	0.135135	4	1
524	Male	4.99	8.2	0.35	0.25	0.95	1.95	0.237805	0.115854	0.179487	0.128205	4	1
525	Male	6.82	9.5	0.35	0.25	1.1	2.05	0.215789	0.115789	0.170732	0.121951	4	1
526	Male	5.51	8.9	0.3	0.2	0.95	1.75	0.196629	0.106742	0.171429	0.114286	4	1
527	Male	5.38	8.4	0.3	0.25	0.95	1.9	0.22619	0.113095	0.157895	0.131579	4	1
528	Female	5.02	8.3	0.35	0.25	1.05	1.95	0.23494	0.126506	0.179487	0.128205	4	1
529	Male	5.94	9	0.35	0.25	1.05	1.95	0.216667	0.116667	0.179487	0.128205	4	1
530	Female	4.82	8.4	0.35	0.25	0.95	1.9	0.22619	0.113095	0.184211	0.131579	4	1
531	Female	4.7	8.1	0.25	0.2	0.85	1.75	0.216049	0.104938	0.142857	0.114286	4	1
532	Female	4.12	7.7	0.3	0.2	0.9	1.8	0.233766	0.116883	0.166667	0.111111	4	1
533	Male	4.55	8.3	0.3	0.2	0.95	1.8	0.216867	0.114458	0.166667	0.111111	4	1
534	Female	3.49	7.6	0.35	0.2	0.8	1.6	0.210526	0.105263	0.21875	0.125	4	1
535	Female	3.88	7.8	0.25	0.15	0.85	1.85	0.237179	0.108974	0.135135	0.0810811	4	1
536	Female	3.94	7.9	0.3	0.2	0.85	1.65	0.208861	0.107595	0.181818	0.121212	4	1
537	Male	5.05	8.5	0.3	0.2	0.95	1.85	0.217647	0.111765	0.162162	0.108108	4	1
538	Female	4.55	8.3	0.3	0.15	1.05	1.7	0.204819	0.126506	0.176471	0.0882353	4	1
539	Male	5.78	9.2	0.35	0.25	1	2.1	0.228261	0.108696	0.166667	0.119048	4	1
540	Female	4.74	8.5	0.35	0.2	0.85	1.85	0.217647	0.1	0.189189	0.108108	4	1
541	Male	3.75	7.9	0.3	0.2	0.85	2.1	0.265823	0.107595	0.142857	0.0952381	5	1
542	Male	14.86	12.2	0.2	0.2	1.6	3.2	0.262295	0.131148	0.0625	0.0625	5	1
543	Female	2.82	7.2	0.25	0.05	0.95	1.75	0.243056	0.131944	0.142857	0.0285714	5	1
544	Female	18.04	12.8	0.5	0.2	1.8	3.2	0.25	0.140625	0.15625	0.0625	5	1
545	Male	14.85	12.5	0.4	0.2	1.2	3.15	0.252	0.096	0.126984	0.0634921	5	1
546	Male	26.89	14.7	0.55	0.35	2.1	3.2	0.217687	0.142857	0.171875	0.109375	5	1
547	Female	20.15	13.5	0.5	0.2	1.85	3.3	0.244444	0.137037	0.151515	0.0606061	5	1
548	Male	24.79	14.7	0.5	0.25	2	3.55	0.241497	0.136054	0.140845	0.0704225	5	1
549	Female	33.38	15.8	0.5	0.35	2.3	4.2	0.265823	0.14557	0.119048	0.0833333	5	1
550	Female	15.26	12.2	0.45	0.15	1.8	3.2	0.262295	0.147541	0.140625	0.046875	5	1
551	Female	3.84	7.6	0.25	0.05	1.15	1.9	0.25	0.151316	0.131579	0.0263158	5	1
552	Female	22.59	14.1	0.45	0.25	1.95	3.45	0.244681	0.138298	0.130435	0.0724638	5	1
553	Male	3.25	7.6	0.3	0.1	1.05	1.9	0.25	0.138158	0.157895	0.0526316	5	1
554	Female	5.92	8.8	0.35	0.15	1.25	2.1	0.238636	0.142045	0.166667	0.0714286	5	1
555	Male	2.5	7.2	0.25	0.05	0.85	1.2	0.166667	0.118056	0.208333	0.0416667	5	1
556	Male	30.59	15.8	0.5	0.25	2.2	3.85	0.243671	0.139241	0.12987	0.0649351	5	1
557	Male	20.94	13.5	0.4	0.3	1.95	3.3	0.244444	0.144444	0.121212	0.0909091	5	1
558	Male	23.33	14.3	0.5	0.2	2.1	3.55	0.248252	0.146853	0.140845	0.056338	5	1
559	Male	21.78	14.2	0.4	0.3	1.9	3.1	0.21831	0.133803	0.129032	0.0967742	5	1
560	Female	3.71	7.7	0.25	0.1	1.1	1.25	0.162338	0.142857	0.2	0.08	5	1
561	Male	1.5	6.2	0.15	0.05	0.7	1.95	0.314516	0.112903	0.0769231	0.025641	5	1
562	Female	3.69	7.6	0.25	0.02	1.2	2	0.263158	0.157895	0.125	0.01	5	1
563	Male	15.63	12.9	0.4	0.2	1.65	3.2	0.248062	0.127907	0.125	0.0625	5	1
564	Female	3.28	7.5	0.35	0.1	1	1.85	0.246667	0.133333	0.189189	0.0540541	5	1
565	Male	5.86	9.4	0.25	0.1	1.1	2.1	0.223404	0.117021	0.119048	0.047619	5	1
566	Female	27.63	14	0.5	0.25	2.5	3.4	0.242857	0.178571	0.147059	0.0735294	5	1
567	Female	3.8	8	0.25	0.05	1.05	2.25	0.28125	0.13125	0.111111	0.0222222	5	1
568	Male	3.27	7.2	0.25	0.05	0.95	1.8	0.25	0.131944	0.138889	0.0277778	5	1
569	Female	3.2	7.8	0.15	0.05	1.1	1.9	0.24359	0.141026	0.0789474	0.0263158	5	1
570	Male	23.92	14.6	0.5	0.25	2.1	3.4	0.232877	0.143836	0.147059	0.0735294	5	1
571	Female	3.22	7.4	0.25	0.1	1.05	1.85	0.25	0.141892	0.135135	0.0540541	5	1
572	Female	11.83	10.5	0.45	0.25	1.35	2.6	0.247619	0.128571	0.173077	0.0961538	7	3
573	Female	5.05	8.5	0.35	0.15	1.15	2	0.235294	0.135294	0.175	0.075	7	3
574	Female	8.17	10.1	0.35	0.2015	1.2	2.25	0.222772	0.118812	0.155556	0.0895556	7	3
575	Male	3.73	7.8	0.35	0.15	0.85	2.05	0.262821	0.108974	0.170732	0.0731707	7	3
576	Female	5.32	8.5	0.3	0.15	0.95	2	0.235294	0.111765	0.15	0.075	7	3
577	Male	5.1	9.2	0.3	0.15	1	2.05	0.222826	0.108696	0.146341	0.0731707	7	3
578	Male	4.78	8.7	0.3	0.15	1.05	1.95	0.224138	0.12069	0.153846	0.0769231	7	3
579	Female	1.38	5.8	0.2	0.1	0.45	1.3	0.224138	0.0775862	0.153846	0.0769231	7	3
580	Female	22.3	13.3	0.55	0.3	2.15	3.35	0.25188	0.161654	0.164179	0.0895522	6	1
581	Female	18.39	12.5	0.5	0.25	1.95	3.05	0.244	0.156	0.163934	0.0819672	6	1
582	Female	31.71	14.5	0.55	0.4	2.6	3.8	0.262069	0.17931	0.144737	0.105263	6	1
583	Female	19.08	12.9	0.4	0.3	1.8	3.1	0.24031	0.139535	0.129032	0.0967742	6	1
584	Male	15.31	11.7	0.45	0.3	1.75	2.85	0.24359	0.149573	0.157895	0.105263	6	1
585	Female	24.97	14	0.45	0.35	0.95	3.5	0.25	0.0678571	0.128571	0.1	6	1
586	Male	23.6	13.8	0.45	0.35	1.85	3.3	0.23913	0.134058	0.136364	0.106061	6	1
587	Male	17.97	12.6	0.5	0.3	1.7	3.1	0.246032	0.134921	0.16129	0.0967742	6	1
588	Female	7.67	9.2	0.4	0.25	1.35	2.35	0.255435	0.146739	0.170213	0.106383	6	1
589	Male	19.02	12.8	0.45	0.2	1.85	3.15	0.246094	0.144531	0.142857	0.0634921	6	1
590	Male	27.63	14.5	0.5	0.35	2.2	3.45	0.237931	0.151724	0.144928	0.101449	6	1
591	Female	9.74	10.1	0.45	0.2	1.35	2.6	0.257426	0.133663	0.173077	0.0769231	6	1
592	Male	20.57	13.2	0.45	0.4	2	3.15	0.238636	0.151515	0.142857	0.126984	6	1
593	Male	28.74	14.6	0.5	0.3	2.2	3.55	0.243151	0.150685	0.140845	0.084507	6	1
594	Male	21.66	13.5	0.5	0.3	2	3.3	0.244444	0.148148	0.151515	0.0909091	6	1
595	Male	14.98	11.9	0.5	0.25	1.5	3	0.252101	0.12605	0.166667	0.0833333	6	1
596	Male	27.75	14.3	0.55	0.35	2	3.75	0.262238	0.13986	0.146667	0.0933333	6	1
597	Male	14.96	12	0.45	0.25	1.65	3.1	0.258333	0.1375	0.145161	0.0806452	6	1
598	Female	22.32	13.5	0.5	0.3	1.7	3.35	0.248148	0.125926	0.149254	0.0895522	6	1
599	Male	16.53	12.3	0.45	0.3	1.7	3.15	0.256098	0.138211	0.142857	0.0952381	6	1
600	Male	19.55	13.5	0.45	0.35	1.75	3.5	0.259259	0.12963	0.128571	0.1	6	1
601	Female	20.58	12.7	0.45	0.3	1.75	3.15	0.248031	0.137795	0.142857	0.0952381	6	1
602	Male	19.47	13	0.5	0.3	1.8	3.1	0.238462	0.138462	0.16129	0.0967742	6	1
603	Male	19.42	13.2	0.55	0.3	1.65	3.25	0.246212	0.125	0.169231	0.0923077	6	1
604	Female	19.59	12.7	0.4	0.3	1.7	3	0.23622	0.133858	0.133333	0.1	6	1
605	Male	11.89	11	0.35	0.2	1.55	2.65	0.240909	0.140909	0.132075	0.0754717	6	1
606	Male	26.29	14.2	0.45	0.35	2.2	3.65	0.257042	0.15493	0.123288	0.0958904	6	1
607	Male	17.54	12.7	0.45	0.4	1.75	3.25	0.255906	0.137795	0.138462	0.123077	6	1
608	Female	18.77	12.5	0.4	0.25	1.95	2.9	0.232	0.156	0.137931	0.0862069	6	1
609	Male	12.19	11.5	0.45	0.25	1.35	2.75	0.23913	0.117391	0.163636	0.0909091	6	1
610	Male	77.96	19.8	0.55	0.65	2.95	5.1	0.257576	0.14899	0.107843	0.127451	8	3
611	Male	40.42	16.9	0.5	0.5	2.4	3.85	0.227811	0.142012	0.12987	0.12987	8	3
612	Female	25.43	14.2	0.5	0.45	1.95	3.35	0.235915	0.137324	0.149254	0.134328	8	3
613	Female	46.74	10	0.55	0.45	2.65	4.4	0.44	0.265	0.125	0.102273	8	3
614	Female	33.67	15	0.55	0.4	2.2	3.55	0.236667	0.146667	0.15493	0.112676	8	3
615	Female	27.27	14.9	0.45	0.35	1.7	3.65	0.244966	0.114094	0.123288	0.0958904	8	3
616	Female	21	13.5	0.45	0.35	1.7	3.3	0.244444	0.125926	0.136364	0.106061	8	3
617	Male	5.03	8.6	0.3	0.15	0.85	2.15	0.25	0.0988372	0.139535	0.0697674	8	3
618	Male	4.99	8.5	0.25	0.15	1	2.2	0.258824	0.117647	0.113636	0.0681818	8	3
619	Female	3.73	7.6	0.3	0.15	0.85	1.85	0.243421	0.111842	0.162162	0.0810811	8	3
620	Male	4.38	7.4	0.3	0.1	1.05	2.1	0.283784	0.141892	0.142857	0.047619	8	3
621	Female	2.65	7.1	0.3	0.15	0.7	1.85	0.260563	0.0985915	0.162162	0.0810811	8	3
622	Male	4.22	8.3	0.3	0.1	0.9	2.05	0.246988	0.108434	0.146341	0.0487805	8	3
623	Male	2.46	7	0.3	0.1	0.7	1.7	0.242857	0.1	0.176471	0.0588235	8	3
624	Female	2.83	7.6	0.3	0.05	0.65	1.9	0.25	0.0855263	0.157895	0.0263158	8	3
625	Female	1.58	6	0.25	0.05	0.6	1.5	0.25	0.1	0.166667	0.0333333	8	3
626	Male	2.68	7.4	0.35	0.05	0.75	1.85	0.25	0.101351	0.189189	0.027027	8	3
627	Female	2.12	6.5	0.25	0.1	0.75	1.65	0.253846	0.115385	0.151515	0.0606061	8	3
628	Male	2.82	7.4	0.2	0.1	0.65	1.85	0.25	0.0878378	0.108108	0.0540541	8	3
629	Female	2.48	6.8	0.25	0.05	0.8	1.7	0.25	0.117647	0.147059	0.0294118	8	3
630	Female	1.78	6.3	0.2	0.05	0.65	1.65	0.261905	0.103175	0.121212	0.030303	8	3
631	Male	77.96	19.8	0.55	0.65	2.95	5.1	0.257576	0.14899	0.107843	0.127451	10	1
632	Male	40.42	16.9	0.5	0.5	2.4	3.85	0.227811	0.142012	0.12987	0.12987	10	1
633	Female	25.43	14.2	0.5	0.45	1.95	3.35	0.235915	0.137324	0.149254	0.134328	10	1
634	Female	46.74	10	0.55	0.45	2.65	4.4	0.44	0.265	0.125	0.102273	10	1
635	Female	33.67	15	0.55	0.4	2.2	3.55	0.236667	0.146667	0.15493	0.112676	10	1
636	Female	27.27	14.9	0.45	0.35	1.7	3.65	0.244966	0.114094	0.123288	0.0958904	10	1
637	Female	21	13.5	0.45	0.35	1.7	3.3	0.244444	0.125926	0.136364	0.106061	10	1
638	Male	5.03	8.6	0.3	0.15	0.85	2.15	0.25	0.0988372	0.139535	0.0697674	10	1
639	Male	4.99	8.5	0.25	0.15	1	2.2	0.258824	0.117647	0.113636	0.0681818	10	1
640	Female	3.73	7.6	0.3	0.15	0.85	1.85	0.243421	0.111842	0.162162	0.0810811	10	1
641	Male	4.38	7.4	0.3	0.1	1.05	2.1	0.283784	0.141892	0.142857	0.047619	10	1
642	Female	2.65	7.1	0.3	0.15	0.7	1.85	0.260563	0.0985915	0.162162	0.0810811	10	1
643	Male	4.22	8.3	0.3	0.1	0.9	2.05	0.246988	0.108434	0.146341	0.0487805	10	1
644	Male	2.46	7	0.3	0.1	0.7	1.7	0.242857	0.1	0.176471	0.0588235	10	1
645	Female	2.83	7.6	0.3	0.05	0.65	1.9	0.25	0.0855263	0.157895	0.0263158	10	1
646	Female	1.58	6	0.25	0.05	0.6	1.5	0.25	0.1	0.166667	0.0333333	10	1
647	Male	2.68	7.4	0.35	0.05	0.75	1.85	0.25	0.101351	0.189189	0.027027	10	1
648	Female	2.12	6.5	0.25	0.1	0.75	1.65	0.253846	0.115385	0.151515	0.0606061	10	1
649	Male	2.82	7.4	0.2	0.1	0.65	1.85	0.25	0.0878378	0.108108	0.0540541	10	1
650	Female	2.48	6.8	0.25	0.05	0.8	1.7	0.25	0.117647	0.147059	0.0294118	10	1
651	Female	1.78	6.3	0.2	0.05	0.65	1.65	0.261905	0.103175	0.121212	0.030303	10	1
652	Male	77.96	19.8	0.55	0.65	2.95	5.1	0.257576	0.14899	0.107843	0.127451	11	1
653	Male	40.42	16.9	0.5	0.5	2.4	3.85	0.227811	0.142012	0.12987	0.12987	11	1
654	Female	25.43	14.2	0.5	0.45	1.95	3.35	0.235915	0.137324	0.149254	0.134328	11	1
655	Female	46.74	10	0.55	0.45	2.65	4.4	0.44	0.265	0.125	0.102273	11	1
656	Female	33.67	15	0.55	0.4	2.2	3.55	0.236667	0.146667	0.15493	0.112676	11	1
657	Female	27.27	14.9	0.45	0.35	1.7	3.65	0.244966	0.114094	0.123288	0.0958904	11	1
658	Female	21	13.5	0.45	0.35	1.7	3.3	0.244444	0.125926	0.136364	0.106061	11	1
659	Male	5.03	8.6	0.3	0.15	0.85	2.15	0.25	0.0988372	0.139535	0.0697674	11	1
660	Male	4.99	8.5	0.25	0.15	1	2.2	0.258824	0.117647	0.113636	0.0681818	11	1
661	Female	3.73	7.6	0.3	0.15	0.85	1.85	0.243421	0.111842	0.162162	0.0810811	11	1
662	Male	4.38	7.4	0.3	0.1	1.05	2.1	0.283784	0.141892	0.142857	0.047619	11	1
663	Female	2.65	7.1	0.3	0.15	0.7	1.85	0.260563	0.0985915	0.162162	0.0810811	11	1
664	Male	4.22	8.3	0.3	0.1	0.9	2.05	0.246988	0.108434	0.146341	0.0487805	11	1
665	Male	2.46	7	0.3	0.1	0.7	1.7	0.242857	0.1	0.176471	0.0588235	11	1
666	Female	2.83	7.6	0.3	0.05	0.65	1.9	0.25	0.0855263	0.157895	0.0263158	11	1
667	Female	1.58	6	0.25	0.05	0.6	1.5	0.25	0.1	0.166667	0.0333333	11	1
668	Male	2.68	7.4	0.35	0.05	0.75	1.85	0.25	0.101351	0.189189	0.027027	11	1
669	Female	2.12	6.5	0.25	0.1	0.75	1.65	0.253846	0.115385	0.151515	0.0606061	11	1
670	Male	2.82	7.4	0.2	0.1	0.65	1.85	0.25	0.0878378	0.108108	0.0540541	11	1
671	Female	2.48	6.8	0.25	0.05	0.8	1.7	0.25	0.117647	0.147059	0.0294118	11	1
672	Female	1.78	6.3	0.2	0.05	0.65	1.65	0.261905	0.103175	0.121212	0.030303	11	1
673	Male	5.9	9	0.35	0.15	1	2.15	0.238889	0.111111	0.162791	0.0697674	5	2
674	Male	5.73	8.7	0.4	0.2	1.05	2.15	0.247126	0.12069	0.186047	0.0930233	5	2
675	Male	4.88	8.5	0.4	0.15	0.95	1.95	0.229412	0.111765	0.205128	0.0769231	5	2
676	Male	6.98	9.3	0.4	0.2	1.15	2.35	0.252688	0.123656	0.170213	0.0851064	5	2
677	Male	5.37	8.6	0.35	0.15	1	2.15	0.25	0.116279	0.162791	0.0697674	5	2
678	Female	20.83	11.4	0.5	1.45	3.7	1.5	0.131579	0.324561	0.333333	0.966667	5	2
679	Female	19.61	9.9	0.45	1.8	3.05	1.35	0.136364	0.308081	0.333333	1.33333	5	2
680	Female	6.72	7.5	0.3	1.05	2.25	1.05	0.14	0.3	0.285714	1	5	2
681	Female	19.73	10.3	0.55	1.6	3.05	1.25	0.121359	0.296117	0.44	1.28	5	2
682	Female	20.17	10.1	0.5	1.9	3.1	1.4	0.138614	0.306931	0.357143	1.35714	5	2
683	Male	4.75	7	0.2	0.85	2	0.95	0.135714	0.285714	0.210526	0.894737	5	2
684	Male	7.76	7.8	0.3	1.05	2.35	1.05	0.134615	0.301282	0.285714	1	5	2
685	Male	10.05	8.4	0.4	1.25	2.7	1.25	0.14881	0.321429	0.32	1	5	2
686	Male	9.54	10.5	0.4	0.35	1.2	2.25	0.214286	0.114286	0.177778	0.155556	6	2
687	Female	6.83	9.3	0.35	0.3	1.1	2.2	0.236559	0.11828	0.159091	0.136364	6	2
688	Female	7.03	9.3	0.4	0.4	1.05	2.4	0.258065	0.112903	0.166667	0.166667	6	2
689	Female	35.28	15.6	0.65	0.55	2.4	3.65	0.233974	0.153846	0.178082	0.150685	6	2
690	Female	34.66	15.3	0.65	0.65	2.35	4	0.261438	0.153595	0.1625	0.1625	6	2
691	Female	12.21	11.6	0.5	0.4	1.45	2.75	0.237069	0.125	0.181818	0.145455	6	2
692	Male	2.84	7	0.35	0.25	0.8	1.85	0.264286	0.114286	0.189189	0.135135	6	2
693	Male	4.24	7.7	0.35	0.25	0.95	1.85	0.24026	0.123377	0.189189	0.135135	6	2
694	Female	33.26	15.6	0.5	0.45	1.95	3.75	0.240385	0.125	0.133333	0.12	8	4
695	Male	19.14	14.9	0.5	0.45	1.8	2.8	0.187919	0.120805	0.178571	0.160714	8	4
696	Female	14.18	11.6	0.45	0.35	1.45	2.75	0.237069	0.125	0.163636	0.127273	8	4
697	Male	15.32	12.7	0.45	0.35	1.6	2.85	0.224409	0.125984	0.157895	0.122807	8	4
698	Female	13.33	11.2	0.45	0.35	1.6	2.6	0.232143	0.142857	0.173077	0.134615	8	4
699	Male	20.78	13.6	0.45	0.45	1.75	3.05	0.224265	0.128676	0.147541	0.147541	8	4
700	Male	16.48	12.5	0.5	0.35	1.8	2.9	0.232	0.144	0.172414	0.12069	8	4
701	Male	9.67	10.7	0.45	0.25	1.3	2.55	0.238318	0.121495	0.176471	0.0980392	8	4
702	Female	9.18	10.2	0.45	0.35	1.35	2.5	0.245098	0.132353	0.18	0.14	8	4
703	Male	16.79	12.7	0.45	0.45	1.7	2.9	0.228346	0.133858	0.155172	0.155172	8	4
704	Female	32.77	14.8	0.6	0.45	2.05	3.75	0.253378	0.138514	0.16	0.12	8	4
705	Male	11.67	11	0.35	0.35	1.55	2.45	0.222727	0.140909	0.142857	0.142857	8	4
706	Female	9.58	10.5	0.3	0.3	1.25	2.5	0.238095	0.119048	0.12	0.12	8	4
707	Female	14.57	1165	0.45	0.35	1.55	2.8	0.00240343	0.00133047	0.160714	0.125	8	4
708	Female	9.81	10.4	0.35	0.3	1.35	2.55	0.245192	0.129808	0.137255	0.117647	8	4
709	Male	18.72	13	0.35	0.35	1.9	3.05	0.234615	0.146154	0.114754	0.114754	8	4
710	Female	12.83	11.6	0.4	0.25	1.35	2.65	0.228448	0.116379	0.150943	0.0943396	8	4
711	Female	11.91	11.3	0.45	0.3	1.4	2.85	0.252212	0.123894	0.157895	0.105263	8	4
712	Female	15.69	12.6	0.45	0.25	1.65	3	0.238095	0.130952	0.15	0.0833333	8	4
713	Male	20.08	13.2	0.45	0.45	1.75	3.05	0.231061	0.132576	0.147541	0.147541	8	4
714	Male	19.37	13.4	0.5	0.45	1.7	3.05	0.227612	0.126866	0.163934	0.147541	8	4
715	Male	18.29	13.2	0.45	0.35	1.65	3.05	0.231061	0.125	0.147541	0.114754	8	4
716	Male	12.71	11.6	0.4	0.25	1.5	3.65	0.314655	0.12931	0.109589	0.0684932	8	4
717	Female	10.92	10.3	0.45	0.2	1.55	2.55	0.247573	0.150485	0.176471	0.0784314	8	4
718	Female	7.09	9.2	0.45	0.3	1.15	2.15	0.233696	0.125	0.209302	0.139535	8	4
719	Male	5.65	8.6	0.4	0.2	1.1	2.1	0.244186	0.127907	0.190476	0.0952381	8	4
720	Male	8.51	10	0.3	0.2	1.25	2.25	0.225	0.125	0.133333	0.0888889	9	3
721	Male	7.99	10.1	0.35	0.2	1.2	2.25	0.222772	0.118812	0.155556	0.0888889	9	3
722	Female	7.76	9.5	0.3	0.2	1.35	2.15	0.226316	0.142105	0.139535	0.0930233	9	3
723	Male	4.64	8.7	0.35	0.25	0.9	1.85	0.212644	0.103448	0.189189	0.135135	9	3
724	Male	9.6	10.3	0.35	0.25	1.3	2.55	0.247573	0.126214	0.137255	0.0980392	9	3
725	Male	4.71	8.6	0.35	0.2	0.85	1.9	0.22093	0.0988372	0.184211	0.105263	9	3
726	Female	4.51	8.3	0.35	0.15	0.95	1.95	0.23494	0.114458	0.179487	0.0769231	9	3
727	Male	8.78	10.4	0.4	0.3	1.3	2.25	0.216346	0.125	0.177778	0.133333	9	3
728	Male	10.02	10.6	0.35	0.3	1.3	2.4	0.226415	0.122642	0.145833	0.125	9	3
729	Female	5.75	8.3	0.3	0.2	1.1	2.15	0.259036	0.13253	0.139535	0.0930233	9	3
730	Female	5.95	8.7	0.3	0.25	1.1	2.1	0.241379	0.126437	0.142857	0.119048	9	3
731	Male	10.78	10.8	0.3	0.25	1.25	2.3	0.212963	0.115741	0.130435	0.108696	9	3
732	Male	9.67	10.5	0.35	0.2	1.3	2.35	0.22381	0.12381	0.148936	0.0851064	9	3
733	Female	6.6	9	0.3	0.2	1.3	2.2	0.244444	0.144444	0.136364	0.0909091	9	3
734	Female	7.62	8.5	0.35	0.2	1.15	2.15	0.252941	0.135294	0.162791	0.0930233	9	3
735	Female	7.27	9	0.35	0.15	1.2	2.25	0.25	0.133333	0.155556	0.0666667	9	3
736	Female	10.6	10.4	0.35	0.25	1.45	2.3	0.221154	0.139423	0.152174	0.108696	9	3
737	Female	6.84	9.2	0.3	0.15	1.25	2.15	0.233696	0.13587	0.139535	0.0697674	9	3
738	Female	6.82	9.2	0.35	0.2	1.15	2.15	0.233696	0.125	0.162791	0.0930233	9	3
739	Male	6.89	9.5	0.4	0.25	1.05	2	0.210526	0.110526	0.2	0.125	9	3
740	Female	5.09	8.8	0.35	0.15	0.95	2.15	0.244318	0.107955	0.162791	0.0697674	9	3
741	Female	7.84	9.3	0.35	0.2	1.2	2.3	0.247312	0.129032	0.152174	0.0869565	9	3
742	Male	8.09	9.7	0.35	0.25	1.15	2.15	0.221649	0.118557	0.162791	0.116279	9	3
743	Female	7.14	9.5	0.35	0.25	1.1	2.35	0.247368	0.115789	0.148936	0.106383	9	3
744	Female	6.08	9	0.25	0.15	1.1	2.1	0.233333	0.122222	0.119048	0.0714286	10	3
745	Male	5.21	8.9	0.3	0.2	0.95	2	0.224719	0.106742	0.15	0.1	10	3
746	Male	6.22	9.4	0.25	0.15	1.1	2.15	0.228723	0.117021	0.116279	0.0697674	10	3
747	Male	7.13	9.8	0.2	0.2	0.9	2.4	0.244898	0.0918367	0.0833333	0.0833333	10	3
748	Female	7.82	9.5	0.25	0.15	1.25	2.25	0.236842	0.131579	0.111111	0.0666667	10	3
749	Female	5.26	8.8	0.15	0.15	1.05	2.05	0.232955	0.119318	0.0731707	0.0731707	10	3
750	Male	27.98	14.5	0.45	0.35	1.9	3.45	0.237931	0.131034	0.130435	0.101449	9	4
751	Male	28.6	15.7	0.45	0.4	1.8	3.45	0.219745	0.11465	0.130435	0.115942	9	4
752	Female	22.1	13	0.4	0.3	1.95	3.05	0.234615	0.15	0.131148	0.0983607	9	4
753	Male	31.37	15.5	0.45	0.45	2	3.45	0.222581	0.129032	0.130435	0.130435	9	4
754	Female	18.04	12.8	0.5	0.4	1.65	3.05	0.238281	0.128906	0.163934	0.131148	9	4
755	Male	20.56	14.6	0.45	0.3	1.45	3.25	0.222603	0.0993151	0.138462	0.0923077	9	4
756	Female	22.57	13.6	0.45	0.35	1.85	3.3	0.242647	0.136029	0.136364	0.106061	9	4
757	Female	16.14	12	0.35	0.25	1.85	2.7	0.225	0.154167	0.12963	0.0925926	9	4
758	Male	15.76	12.5	0.4	0.35	1.45	2.95	0.236	0.116	0.135593	0.118644	9	4
759	Female	17.34	11.8	0.35	0.35	1.75	2.8	0.237288	0.148305	0.125	0.125	9	4
760	Male	17.43	12.5	0.45	0.3	1.55	3.05	0.244	0.124	0.147541	0.0983607	9	4
761	Female	13.13	11	0.45	0.3	1.7	2.85	0.259091	0.154545	0.157895	0.105263	9	4
762	Male	13.46	11.8	0.35	0.25	1.4	3	0.254237	0.118644	0.116667	0.0833333	9	4
763	Female	19.68	13.1	0.4	0.35	1.85	3.25	0.248092	0.141221	0.123077	0.107692	9	4
764	Female	15.55	12	0.4	0.35	1.65	2.95	0.245833	0.1375	0.135593	0.118644	9	4
765	Male	26.12	14.3	0.45	0.4	1.85	3.3	0.230769	0.129371	0.136364	0.121212	9	4
766	Female	16.2	12.3	0.4	0.35	1.65	3	0.243902	0.134146	0.133333	0.116667	9	4
767	Male	12.91	11.3	0.35	0.25	1.45	2.65	0.234513	0.128319	0.132075	0.0943396	9	4
768	Female	15.06	11.5	0.4	0.25	1.75	2.8	0.243478	0.152174	0.142857	0.0892857	9	4
769	Male	9.92	10.5	0.4	0.15	1.3	2.55	0.242857	0.12381	0.156863	0.0588235	9	4
770	Female	16.37	12.1	0.4	0.25	1.6	2.95	0.243802	0.132231	0.135593	0.0847458	9	4
771	Female	11.94	11	0.4	0.25	1.4	2.45	0.222727	0.127273	0.163265	0.102041	9	4
772	Male	24.54	14	0.4	0.4	2.05	3.15	0.225	0.146429	0.126984	0.126984	9	4
773	Female	23.74	13.8	0.45	0.35	2.2	3.25	0.235507	0.15942	0.138462	0.107692	9	4
774	Male	14.64	12.3	0.4	0.35	1.35	2.75	0.223577	0.109756	0.145455	0.127273	9	4
775	Female	19.65	13.1	0.45	0.25	1.85	3.15	0.240458	0.141221	0.142857	0.0793651	9	4
776	Male	8.22	9.8	0.35	0.15	1.15	2.45	0.25	0.117347	0.142857	0.0612245	9	4
777	Male	13.15	11.5	0.35	0.3	1.5	2.7	0.234783	0.130435	0.12963	0.111111	9	4
778	Male	11.24	11.2	0.35	0.2	1.25	2.45	0.21875	0.111607	0.142857	0.0816327	9	4
779	Female	23.25	13.1	0.4	0.35	1.95	3.05	0.232824	0.148855	0.131148	0.114754	9	4
780	Female	8.29	10.4	0.35	0.2	1.3	2.4	0.230769	0.125	0.145833	0.0833333	10	4
781	Female	5.93	9	0.3	0.2	1.35	2.1	0.233333	0.15	0.142857	0.0952381	10	4
782	Male	7.27	9.5	0.3	0.2	1.25	2.15	0.226316	0.131579	0.139535	0.0930233	10	4
783	Female	5.4	8.6	0.3	0.2	1.1	2.2	0.255814	0.127907	0.136364	0.0909091	10	4
784	Female	6.7	9	0.35	0.2	1.3	2.1	0.233333	0.144444	0.166667	0.0952381	10	4
785	Female	6.94	9.3	0.3	0.2	1.2	2.1	0.225806	0.129032	0.142857	0.0952381	10	4
786	Female	6.71	9.1	0.35	0.2	1.3	2.2	0.241758	0.142857	0.159091	0.0909091	10	4
787	Female	8.24	9.5	0.35	0.2	1.55	2.15	0.226316	0.163158	0.162791	0.0930233	10	4
788	Male	8.09	9.4	0.3	0.2	1.25	2.25	0.239362	0.132979	0.133333	0.0888889	10	4
789	Male	8.79	9.7	0.3	0.25	1.4	2.25	0.231959	0.14433	0.133333	0.111111	10	4
790	Male	10.4	10.4	0.35	0.2	1.4	2.3	0.221154	0.134615	0.152174	0.0869565	10	4
791	Male	6.91	9.4	0.3	0.2	1.2	2.2	0.234043	0.12766	0.136364	0.0909091	10	4
792	Female	5.88	8.6	0.3	0.2	1.1	2.2	0.255814	0.127907	0.136364	0.0909091	10	4
793	Female	5.72	8.5	0.3	0.15	1.3	2	0.235294	0.152941	0.15	0.075	10	4
794	Female	8.24	9.6	0.3	0.2	1.35	2.4	0.25	0.140625	0.125	0.0833333	10	4
795	Female	7.74	9.3	0.35	0.2	1.4	2.2	0.236559	0.150538	0.159091	0.0909091	10	4
796	Female	7.52	9.3	0.35	0.2	1.4	2.15	0.231183	0.150538	0.162791	0.0930233	10	4
797	Female	5.64	8.8	0.3	0.2	1.2	2.1	0.238636	0.136364	0.142857	0.0952381	10	4
798	Male	7.15	9.5	0.3	0.2	1.3	2.2	0.231579	0.136842	0.136364	0.0909091	10	4
799	Female	7.38	9.2	0.3	0.2	1.4	2.15	0.233696	0.152174	0.139535	0.0930233	10	4
800	Female	6.83	9.2	0.3	0.2	1.3	2.2	0.23913	0.141304	0.136364	0.0909091	10	4
801	Male	23.18	14.5	0.4	0.3	2	3.6	0.248276	0.137931	0.111111	0.0833333	10	3
802	Male	18.1	13.8	0.35	0.25	1.7	3.2	0.231884	0.123188	0.109375	0.078125	10	3
803	Male	20.85	13.7	0.45	0.3	1.8	3.4	0.248175	0.131387	0.132353	0.0882353	10	3
804	Female	18.54	12.9	0.4	0.25	2	3.4	0.263566	0.155039	0.117647	0.0735294	10	3
805	Male	17.55	13	0.4	0.25	1.65	3.3	0.253846	0.126923	0.121212	0.0757576	10	3
806	Male	13.21	11.9	0.4	0.2	1.6	3.1	0.260504	0.134454	0.129032	0.0645161	10	3
807	Female	16.59	13.5	0.35	0.25	1.7	3.3	0.244444	0.125926	0.106061	0.0757576	10	3
808	Female	12.2	11.8	0.4	0.2	1.6	2.8	0.237288	0.135593	0.142857	0.0714286	10	3
809	Female	11.93	11.7	0.4	0.2	1.6	2.8	0.239316	0.136752	0.142857	0.0714286	10	3
810	Male	11.52	11.5	0.3	0.15	1.5	2.8	0.243478	0.130435	0.107143	0.0535714	10	3
811	Female	8.08	10.2	0.4	0.2	1.3	2.5	0.245098	0.127451	0.16	0.08	10	3
812	Male	10.54	10.7	0.35	0.2	1.5	2.9	0.271028	0.140187	0.12069	0.0689655	10	3
813	Male	22.04	14.2	0.5	0.3	2	3.2	0.225352	0.140845	0.15625	0.09375	10	3
814	Male	7.07	10	0.4	0.2	1.3	2.6	0.26	0.13	0.153846	0.0769231	10	3
815	Male	31.78	17.9	0.5	0.55	1.8	4.5	0.251397	0.100559	0.111111	0.122222	11	3
816	Male	19.1	14	0.45	0.3	1.45	3.35	0.239286	0.103571	0.134328	0.0895522	11	3
817	Male	19.32	13.9	0.45	0.45	1.55	3.55	0.255396	0.111511	0.126761	0.126761	11	3
818	Female	18.76	13.4	0.45	0.45	1.5	3.4	0.253731	0.11194	0.132353	0.132353	11	3
819	Male	20.68	13.9	0.5	0.35	1.75	3.65	0.26259	0.125899	0.136986	0.0958904	11	3
820	Female	20.02	13.9	0.45	0.45	1.4	3.5	0.251799	0.100719	0.128571	0.128571	11	3
821	Female	16.55	13.1	0.45	0.3	1.45	3.3	0.251908	0.110687	0.136364	0.0909091	11	3
822	Female	17.44	13.6	0.5	0.35	1.65	3.35	0.246324	0.121324	0.149254	0.104478	11	3
823	Male	14.58	12.3	0.45	0.25	1.4	3.15	0.256098	0.113821	0.142857	0.0793651	11	3
824	Female	15.47	12.6	0.45	0.3	1.5	3.05	0.242063	0.119048	0.147541	0.0983607	11	3
825	Male	15.9	13	0.5	0.35	1.55	3.15	0.242308	0.119231	0.15873	0.111111	11	3
826	Female	18.51	13.7	0.5	0.3	1.45	3.3	0.240876	0.105839	0.151515	0.0909091	11	3
827	Male	12.88	12	0.45	0.25	1.4	2.95	0.245833	0.116667	0.152542	0.0847458	11	3
828	Female	15.62	12	0.4	0.2	1.4	3.1	0.258333	0.116667	0.129032	0.0645161	11	3
829	Female	23.24	14.5	0.45	0.3	1.7	3.5	0.241379	0.117241	0.128571	0.0857143	11	3
830	Male	13.42	12.2	0.45	0.3	1.35	3.15	0.258197	0.110656	0.142857	0.0952381	11	3
831	Female	20.86	14	0.45	0.3	1.7	3.4	0.242857	0.121429	0.132353	0.0882353	11	3
832	Male	15.09	11.1	0.5	0.25	1.3	2.75	0.247748	0.117117	0.181818	0.0909091	11	3
833	Female	38.13	19	0.55	0.5	2.05	4.6	0.242105	0.107895	0.119565	0.108696	11	3
834	Female	27.03	15.7	0.45	0.35	1.8	3.85	0.245223	0.11465	0.116883	0.0909091	11	3
835	Female	19.56	13.9	0.45	0.3	1.55	3.55	0.255396	0.111511	0.126761	0.084507	11	3
836	Female	21.54	14.4	0.55	0.4	1.6	3.55	0.246528	0.111111	0.15493	0.112676	11	3
837	Male	16.05	12.9	0.45	0.4	1.55	3.15	0.244186	0.120155	0.142857	0.126984	11	3
838	Female	16.8	13.1	0.45	0.25	1.4	3.3	0.251908	0.10687	0.136364	0.0757576	11	3
839	Male	13.85	12.9	0.5	0.25	1.4	3.15	0.244186	0.108527	0.15873	0.0793651	11	3
840	Male	16.03	13.1	0.45	0.25	1.65	3.15	0.240458	0.125954	0.142857	0.0793651	11	3
841	Male	24.86	14.5	0.55	0.5	1.85	3.35	0.231034	0.127586	0.164179	0.149254	6	2
842	Female	21.46	14.3	0.55	0.55	1.75	3.1	0.216783	0.122378	0.177419	0.177419	6	2
843	Male	25.69	14.3	0.55	0.55	1.85	3.35	0.234266	0.129371	0.164179	0.164179	6	2
844	Male	7.75	9.3	0.35	0.35	1.05	2.3	0.247312	0.112903	0.152174	0.152174	6	2
845	Male	5.6	8.5	0.35	0.3	1.05	2.15	0.252941	0.123529	0.162791	0.139535	6	2
846	Male	7.2	9.4	0.4	0.4	1.05	2.15	0.228723	0.111702	0.186047	0.186047	6	2
847	Male	5.47	8.5	0.35	0.35	1.05	2.15	0.252941	0.123529	0.162791	0.162791	6	2
848	Male	3.55	7.3	0.35	0.3	0.8	1.8	0.246575	0.109589	0.194444	0.166667	6	2
849	Male	12.93	11.5	0.45	0.35	1.35	2.85	0.247826	0.117391	0.157895	0.122807	7	2
850	Male	21.47	13.5	0.45	0.55	1.75	3.05	0.225926	0.12963	0.147541	0.180328	7	2
851	Male	20.66	13	0.45	0.55	1.65	3.25	0.25	0.126923	0.138462	0.169231	7	2
852	Female	25.7	13.7	0.55	0.55	1.85	3.45	0.251825	0.135036	0.15942	0.15942	7	2
853	Female	11.58	11.8	0.45	0.45	1.25	2.75	0.233051	0.105932	0.163636	0.163636	7	2
854	Female	28.81	15	0.45	0.55	1.85	3.65	0.243333	0.123333	0.123288	0.150685	7	2
855	Male	15.53	12	0.45	0.45	1.45	2.85	0.2375	0.120833	0.157895	0.157895	7	2
856	Male	9.79	10.6	0.4	0.35	1.25	2.6	0.245283	0.117925	0.153846	0.134615	7	2
857	Male	11.51	11	0.4	0.4	1.35	2.65	0.240909	0.122727	0.150943	0.150943	7	2
858	Male	8.48	9.8	0.35	0.35	1.15	2.35	0.239796	0.117347	0.148936	0.148936	7	2
859	Female	9.47	10.4	0.45	0.45	1.35	2.55	0.245192	0.129808	0.176471	0.176471	7	2
860	Male	8.21	9.8	0.35	0.3	1.25	2.3	0.234694	0.127551	0.152174	0.130435	7	2
861	Male	7.09	9.4	0.35	0.35	1.2	2.2	0.234043	0.12766	0.159091	0.159091	7	2
862	Male	10.45	10.6	0.4	0.45	1.35	2.55	0.240566	0.127358	0.156863	0.176471	7	2
863	Male	7.4	9.7	0.4	0.3	1.25	2.25	0.231959	0.128866	0.177778	0.133333	7	2
864	Male	9.53	10.2	0.4	0.4	1.35	2.45	0.240196	0.132353	0.163265	0.163265	7	2
865	Female	12.64	11.4	0.45	0.45	1.45	2.85	0.25	0.127193	0.157895	0.157895	7	2
866	Female	7.41	9.6	0.4	0.35	1.2	2.15	0.223958	0.125	0.186047	0.162791	7	2
867	Male	7.14	9.3	0.4	0.35	1.1	2.25	0.241935	0.11828	0.177778	0.155556	7	2
868	Male	8.66	10	0.4	0.4	1.25	2.45	0.245	0.125	0.163265	0.163265	7	2
869	Male	8.31	10	0.4	0.4	1.25	2.45	0.245	0.125	0.163265	0.163265	7	2
870	Male	5.07	8.3	0.35	0.3	1	2.15	0.259036	0.120482	0.162791	0.139535	7	2
871	Male	6.16	9	0.35	0.3	1.1	2.2	0.244444	0.122222	0.159091	0.136364	7	2
872	Male	6.2	8.9	0.35	0.3	1.15	2.1	0.235955	0.129213	0.166667	0.142857	7	2
873	Male	4.9	8.4	0.35	0.35	1.05	2.15	0.255952	0.125	0.162791	0.162791	7	2
874	Male	3.76	7	0.35	0.25	0.9	1.85	0.264286	0.128571	0.189189	0.135135	7	2
875	Male	4.01	8	0.35	0.3	0.95	1.9	0.2375	0.11875	0.184211	0.157895	7	2
876	Male	77.96	19.8	0.55	0.65	2.95	5.1	0.257576	0.14899	0.107843	0.127451	8	2
877	Male	40.42	16.9	0.5	0.5	2.4	3.85	0.227811	0.142012	0.12987	0.12987	8	2
878	Female	25.43	14.2	0.5	0.45	1.95	3.35	0.235915	0.137324	0.149254	0.134328	8	2
879	Female	46.74	10	0.55	0.45	2.65	4.4	0.44	0.265	0.125	0.102273	8	2
880	Female	33.67	15	0.55	0.4	2.2	3.55	0.236667	0.146667	0.15493	0.112676	8	2
881	Female	27.27	14.9	0.45	0.35	1.7	3.65	0.244966	0.114094	0.123288	0.0958904	8	2
882	Female	21	13.5	0.45	0.35	1.7	3.3	0.244444	0.125926	0.136364	0.106061	8	2
883	Male	10.44	10.7	0.4	0.25	1.25	2.35	0.219626	0.116822	0.170213	0.106383	12	4
884	Female	15.56	12.5	0.4	0.3	1.55	3.1	0.248	0.124	0.129032	0.0967742	12	4
885	Male	13.03	11.3	0.45	0.3	1.45	2.85	0.252212	0.128319	0.157895	0.105263	12	4
886	Male	14.44	11.8	0.4	0.25	1.5	2.8	0.237288	0.127119	0.142857	0.0892857	12	4
887	Female	15.15	11.5	0.4	0.2	1.7	2.1	0.182609	0.147826	0.190476	0.0952381	12	4
888	Female	10.44	10.6	0.35	0.2	1.25	2.5	0.235849	0.117925	0.14	0.08	12	4
889	Male	12.58	11.1	0.4	0.35	1.55	2.55	0.22973	0.13964	0.156863	0.137255	12	4
890	Female	14.49	11.5	0.4	0.25	1.8	2.65	0.230435	0.156522	0.150943	0.0943396	12	4
891	Male	13.34	11.4	0.35	0.3	1.65	2.45	0.214912	0.144737	0.142857	0.122449	12	4
892	Male	9.27	10.3	0.4	0.25	1.4	2.7	0.262136	0.135922	0.148148	0.0925926	12	4
893	Female	9.58	10.1	0.35	0.2	1.3	2.5	0.247525	0.128713	0.14	0.08	12	4
894	Male	11.4	11.2	0.4	0.25	1.25	2.9	0.258929	0.111607	0.137931	0.0862069	12	4
895	Male	8.83	10.5	0.35	0.2	1.3	2.4	0.228571	0.12381	0.145833	0.0833333	12	4
896	Female	7.09	9.3	0.35	0.2	1.25	2.25	0.241935	0.134409	0.155556	0.0888889	12	4
897	Female	8.73	10	0.35	0.2	1.4	2.3	0.23	0.14	0.152174	0.0869565	12	4
898	Male	11.74	11.1	0.4	0.25	1.55	2.45	0.220721	0.13964	0.163265	0.102041	12	4
899	Female	6.62	9.3	0.35	0.2	1.25	2.35	0.252688	0.134409	0.148936	0.0851064	12	4
900	Male	10.72	10.6	0.35	0.2	1.4	2.3	0.216981	0.132075	0.152174	0.0869565	12	4
901	Female	4.96	8.5	0.3	0.15	1.05	2	0.235294	0.123529	0.15	0.075	12	4
902	Male	7.82	10	0.35	0.2	1.3	2.6	0.26	0.13	0.134615	0.0769231	12	4
903	Female	6.93	9.2	0.35	0.15	1.35	2.1	0.228261	0.146739	0.166667	0.0714286	12	4
904	Male	11.35	11.1	0.4	0.25	1.5	2.6	0.234234	0.135135	0.153846	0.0961538	12	4
905	Female	7.58	9.5	0.4	0.2	1.3	2.2	0.231579	0.136842	0.181818	0.0909091	12	4
906	Male	5.94	9.1	0.3	0.15	1.1	2.2	0.241758	0.120879	0.136364	0.0681818	12	4
907	Female	18.74	13.1	0.5	0.5	1.65	3.1	0.236641	0.125954	0.16129	0.16129	12	3
908	Male	14.28	12.4	0.45	0.5	1.4	2.9	0.233871	0.112903	0.155172	0.172414	12	3
909	Male	16.67	12.7	0.45	0.5	1.45	3.35	0.26378	0.114173	0.134328	0.149254	12	3
910	Male	14.13	12.4	0.45	0.35	1.45	3	0.241935	0.116935	0.15	0.116667	12	3
911	Male	22.44	14.5	0.4	0.6	1.55	3.55	0.244828	0.106897	0.112676	0.169014	12	3
912	Female	17.01	13.1	0.45	0.45	1.4	3.45	0.263359	0.10687	0.130435	0.130435	12	3
913	Female	20.12	14.1	0.4	0.55	1.45	3.75	0.265957	0.102837	0.106667	0.146667	12	3
914	Female	20.68	14.3	0.45	0.45	1.55	3.6	0.251748	0.108392	0.125	0.125	12	3
915	Male	28.17	16	0.45	0.55	1.55	3.7	0.23125	0.096875	0.121622	0.148649	12	3
916	Male	16.11	12.9	0.45	0.5	1.45	3.1	0.24031	0.112403	0.145161	0.16129	12	3
917	Male	15.55	12.9	0.4	0.55	1.4	3.35	0.25969	0.108527	0.119403	0.164179	12	3
918	Female	19.74	13.4	0.4	0.55	1.5	3.45	0.257463	0.11194	0.115942	0.15942	12	3
919	Male	19.42	12.9	0.4	0.5	1.65	3.15	0.244186	0.127907	0.126984	0.15873	12	3
920	Male	11.72	11.2	0.45	0.45	1.35	2.65	0.236607	0.120536	0.169811	0.169811	12	3
921	Male	11.35	11.4	0.4	0.45	1.15	2.95	0.258772	0.100877	0.135593	0.152542	12	3
922	Female	8.19	10.3	0.4	0.45	1.25	2.6	0.252427	0.121359	0.153846	0.173077	12	3
923	Male	21.76	14.3	0.45	0.65	1.65	3.35	0.234266	0.115385	0.134328	0.19403	12	3
924	Female	14.45	12.5	0.45	0.4	1.5	3	0.24	0.12	0.15	0.133333	12	3
925	Female	17.59	13.1	0.4	0.5	1.6	3.05	0.232824	0.122137	0.131148	0.163934	12	3
926	Male	16.75	12.9	0.35	0.65	1.6	3.45	0.267442	0.124031	0.101449	0.188406	12	3
927	Male	15.33	12.4	0.45	0.55	1.35	3	0.241935	0.108871	0.15	0.183333	12	3
928	Male	5.03	8.6	0.3	0.15	0.85	2.15	0.25	0.0988372	0.139535	0.0697674	8	2
929	Male	4.99	8.5	0.25	0.15	1	2.2	0.258824	0.117647	0.113636	0.0681818	8	2
930	Female	3.73	7.6	0.3	0.15	0.85	1.85	0.243421	0.111842	0.162162	0.0810811	8	2
931	Male	4.38	7.4	0.3	0.1	1.05	2.1	0.283784	0.141892	0.142857	0.047619	8	2
932	Female	2.65	7.1	0.3	0.15	0.7	1.85	0.260563	0.0985915	0.162162	0.0810811	8	2
933	Male	4.22	8.3	0.3	0.1	0.9	2.05	0.246988	0.108434	0.146341	0.0487805	8	2
934	Male	2.46	7	0.3	0.1	0.7	1.7	0.242857	0.1	0.176471	0.0588235	8	2
935	Female	2.83	7.6	0.3	0.05	0.65	1.9	0.25	0.0855263	0.157895	0.0263158	8	2
936	Female	1.58	6	0.25	0.05	0.6	1.5	0.25	0.1	0.166667	0.0333333	8	2
937	Male	2.68	7.4	0.35	0.05	0.75	1.85	0.25	0.101351	0.189189	0.027027	8	2
938	Female	2.12	6.5	0.25	0.1	0.75	1.65	0.253846	0.115385	0.151515	0.0606061	8	2
939	Male	2.82	7.4	0.2	0.1	0.65	1.85	0.25	0.0878378	0.108108	0.0540541	8	2
940	Female	2.48	6.8	0.25	0.05	0.8	1.7	0.25	0.117647	0.147059	0.0294118	8	2
941	Female	16.55	12.1	0.5	0.5	1.45	3.35	0.27686	0.119835	0.149254	0.149254	7	1
942	Female	15	12.4	0.55	0.5	1.4	3.15	0.254032	0.112903	0.174603	0.15873	7	1
943	Female	18.82	11.8	0.45	0.6	1.8	3.3	0.279661	0.152542	0.136364	0.181818	7	1
944	Male	15.28	12.5	0.55	0.4	1.5	3.2	0.256	0.12	0.171875	0.125	7	1
945	Female	17.45	12.6	0.5	0.5	1.6	3.2	0.253968	0.126984	0.15625	0.15625	7	1
946	Female	16.82	11.9	0.55	0.5	1.6	3.05	0.256303	0.134454	0.180328	0.163934	7	1
947	Male	15.65	13	0.55	0.5	1.3	3.2	0.246154	0.1	0.171875	0.15625	7	1
948	Female	13.47	9.8	0.55	0.4	1.45	2.75	0.280612	0.147959	0.2	0.145455	7	1
949	Female	13.76	11.6	0.55	0.4	1.35	2.85	0.24569	0.116379	0.192982	0.140351	7	1
950	Male	14.17	11.8	0.45	0.5	1.3	2.95	0.25	0.110169	0.152542	0.169492	7	1
951	Male	11.12	11	0.45	0.4	1.3	2.55	0.231818	0.118182	0.176471	0.156863	7	1
952	Female	15.54	12	0.55	0.45	1.65	3.05	0.254167	0.1375	0.180328	0.147541	7	1
953	Female	14.09	11.5	0.55	0.5	1.45	3	0.26087	0.126087	0.183333	0.166667	7	1
954	Male	20.19	13.3	0.6	0.55	1.65	3.45	0.259398	0.12406	0.173913	0.15942	7	1
955	Male	19.7	12.7	0.4	0.55	1.5	3.4	0.267717	0.11811	0.117647	0.161765	7	1
956	Male	13.73	11.4	0.5	0.4	1.5	2.8	0.245614	0.131579	0.178571	0.142857	7	1
957	Male	10.55	11.1	0.5	0.35	1.25	2.7	0.243243	0.112613	0.185185	0.12963	7	1
958	Female	11.96	11.6	0.45	0.45	1.4	3	0.258621	0.12069	0.15	0.15	7	1
959	Female	14.26	11.9	0.55	0.45	1.35	3	0.252101	0.113445	0.183333	0.15	7	1
960	Female	10.78	10.8	0.5	0.4	1.3	2.7	0.25	0.12037	0.185185	0.148148	7	1
961	Female	11.23	11.5	0.5	0.45	1.25	2.85	0.247826	0.108696	0.175439	0.157895	7	1
962	Female	13.06	11.8	0.55	0.5	1.4	2.7	0.228814	0.118644	0.203704	0.185185	7	1
963	Female	11.6	11	0.55	0.4	1.4	2.55	0.231818	0.127273	0.215686	0.156863	7	1
964	Female	11.68	11	0.5	0.4	1.4	2.8	0.254545	0.127273	0.178571	0.142857	7	1
965	Female	16.59	12.5	0.55	0.45	1.3	3.05	0.244	0.104	0.180328	0.147541	7	1
966	Male	12.06	11.2	0.45	0.45	1.35	2.7	0.241071	0.120536	0.166667	0.166667	7	1
967	Female	9.75	10.8	0.45	0.45	1.25	2.6	0.240741	0.115741	0.173077	0.173077	7	1
968	Female	9.45	10.3	0.4	0.3	1.3	2.75	0.26699	0.126214	0.145455	0.109091	7	1
969	Female	10.17	10.6	0.5	0.4	1.25	2.5	0.235849	0.117925	0.2	0.16	7	1
970	Female	8.66	9.7	0.45	0.45	1.3	2.35	0.242268	0.134021	0.191489	0.191489	7	1
971	Male	53.45	17.3	0.6	0.8	2.6	4.2	0.242775	0.150289	0.142857	0.190476	8	1
972	Male	30.36	15.6	0.55	0.45	1.95	3.8	0.24359	0.125	0.144737	0.118421	8	1
973	Female	12.9	11.8	0.45	0.35	1.35	2.75	0.233051	0.114407	0.163636	0.127273	8	1
974	Female	17.78	12.6	0.55	0.45	1.65	3.05	0.242063	0.130952	0.180328	0.147541	8	1
975	Female	32.4	16.1	0.55	0.5	2	3.55	0.220497	0.124224	0.15493	0.140845	8	1
976	Female	15.86	12.1	0.45	0.45	1.7	3.05	0.252066	0.140496	0.147541	0.147541	8	1
977	Female	19.75	13.3	0.55	0.55	1	3.4	0.255639	0.075188	0.161765	0.161765	8	1
978	Female	22.28	13.6	0.5	0.5	1.8	3.5	0.257353	0.132353	0.142857	0.142857	8	1
979	Male	18.15	13.5	0.5	0.45	1.6	3.25	0.240741	0.118519	0.153846	0.138462	8	1
980	Female	12.38	11.4	0.5	0.45	1.4	2.75	0.241228	0.122807	0.181818	0.163636	8	1
981	Female	13.5	11.4	0.45	0.4	1.65	2.9	0.254386	0.144737	0.155172	0.137931	8	1
982	Female	9.3	10.5	0.45	0.4	1.3	2.7	0.257143	0.12381	0.166667	0.148148	8	1
983	Female	13.85	12.6	0.45	0.45	1.5	3.05	0.242063	0.119048	0.147541	0.147541	8	1
984	Female	8.87	10.8	0.45	0.45	1.35	2.65	0.24537	0.125	0.169811	0.169811	8	1
985	Female	9.66	10.8	0.45	0.4	1.25	2.6	0.240741	0.115741	0.173077	0.153846	8	1
986	Female	9.3	10.2	0.45	0.45	1.4	2.55	0.25	0.137255	0.176471	0.176471	8	1
987	Female	14.15	12.1	0.45	0.45	1.5	3	0.247934	0.123967	0.15	0.15	8	1
988	Female	10.55	11.2	0.45	0.45	1.3	2.75	0.245536	0.116071	0.163636	0.163636	8	1
989	Male	14.14	12.2	0.5	0.5	1.4	2.85	0.233607	0.114754	0.175439	0.175439	8	1
990	Female	9.51	10.8	0.45	0.35	1.25	2.55	0.236111	0.115741	0.176471	0.137255	8	1
991	Female	10.95	11	0.5	0.4	1.35	2.75	0.25	0.122727	0.181818	0.145455	8	1
992	Female	14.94	12	0.45	0.45	1.5	2.95	0.245833	0.125	0.152542	0.152542	8	1
993	Male	13.46	11.8	0.45	0.45	1.5	2.95	0.25	0.127119	0.152542	0.152542	8	1
994	Male	11.73	11.8	0.55	0.45	1.4	2.65	0.224576	0.118644	0.207547	0.169811	8	1
995	Female	6.63	9.7	0.45	0.35	2.05	2.35	0.242268	0.21134	0.191489	0.148936	8	1
996	Female	10.82	11	0.45	0.4	1.45	2.6	0.236364	0.131818	0.173077	0.153846	8	1
997	Female	9.58	10.4	0.45	0.35	1.5	2.55	0.245192	0.144231	0.176471	0.137255	8	1
998	Male	7	9.8	0.5	0.35	1.15	2.6	0.265306	0.117347	0.192308	0.134615	8	1
999	Female	13.97	12.2	0.5	0.4	1.6	2.9	0.237705	0.131148	0.172414	0.137931	8	1
1000	Male	13.94	12.5	0.5	0.45	1.5	2.95	0.236	0.12	0.169492	0.152542	8	1
1001	Female	5.76	`8.6	0.45	0.35	1.05	2.35	#VALUE!	#VALUE!	0.191489	0.148936	8	1
1002	Female	15.84	14	0.55	0.45	1.25	3.25	0.232143	0.0892857	0.169231	0.138462	9	1
1003	Female	11.83	11	0.5	0.35	1.65	2.87	0.260909	0.15	0.174216	0.121951	9	1
1004	Male	16.03	13.1	0.45	0.45	1.5	3.35	0.255725	0.114504	0.134328	0.134328	9	1
1005	Female	13.12	12.1	0.45	0.3	1.35	2.85	0.235537	0.11157	0.157895	0.105263	9	1
1006	Male	13.24	12.5	0.55	0.45	1.6	3.15	0.252	0.128	0.174603	0.142857	9	1
1007	Female	19.43	13	0.55	0.45	1.75	3.05	0.234615	0.134615	0.180328	0.147541	9	1
1008	Male	19.73	14.5	0.55	0.45	1.5	3.3	0.227586	0.103448	0.166667	0.136364	9	1
1009	Female	14.7	13	0.5	0.5	1.15	3.05	0.234615	0.0884615	0.163934	0.163934	9	1
1010	Male	7.64	10.1	0.55	0.35	1.15	2.55	0.252475	0.113861	0.215686	0.137255	9	1
1011	Female	7.73	10.3	0.5	0.3	1	2.4	0.23301	0.0970874	0.208333	0.125	9	1
1012	Female	20.98	13.6	0.55	0.45	1.85	3.3	0.242647	0.136029	0.166667	0.136364	9	1
1013	Female	12.71	12.5	0.55	0.35	1.45	3.1	0.248	0.116	0.177419	0.112903	9	1
1014	Female	6.36	9.3	0.45	0.4	1.2	2.35	0.252688	0.129032	0.191489	0.170213	9	1
1015	Female	10.18	10.5	0.45	0.35	1.4	2.8	0.266667	0.133333	0.160714	0.125	9	1
1016	Male	7.8	10.4	0.45	0.35	1.25	2.65	0.254808	0.120192	0.169811	0.132075	9	1
1017	Female	11.45	11.6	0.5	0.35	1.45	2.85	0.24569	0.125	0.175439	0.122807	9	1
1018	Female	11.67	11.3	0.5	0.4	1.5	2.65	0.234513	0.132743	0.188679	0.150943	9	1
1019	Female	13.73	11.5	0.55	0.5	1.55	2.95	0.256522	0.134783	0.186441	0.169492	9	1
1020	Male	10.74	11.9	0.55	0.35	1.15	2.85	0.239496	0.0966387	0.192982	0.122807	9	1
1021	Female	12.64	12.1	0.5	0.45	1.5	2.9	0.239669	0.123967	0.172414	0.155172	9	1
1022	Male	9.35	10	0.45	0.4	1.35	2.55	0.255	0.135	0.176471	0.156863	9	1
1023	Female	12.52	12	0.45	0.35	1.45	3	0.25	0.120833	0.15	0.116667	9	1
1024	Female	11.7	11.6	0.55	0.45	1.35	2.85	0.24569	0.116379	0.192982	0.157895	9	1
1025	Female	5.43	9.5	0.45	0.4	1.1	2.2	0.231579	0.115789	0.204545	0.181818	9	1
1026	Male	12.39	12.5	0.5	0.35	1.4	3.05	0.244	0.112	0.163934	0.114754	9	1
1027	Male	18.05	12.6	0.5	0.45	1.5	3.3	0.261905	0.119048	0.151515	0.136364	9	1
1028	Female	12.05	11.6	0.55	0.4	1.45	3.1	0.267241	0.125	0.177419	0.129032	9	1
1029	Male	10.61	11.2	0.5	0.35	1.35	2.65	0.236607	0.120536	0.188679	0.132075	9	1
1030	Female	14.24	11.6	0.5	0.4	1.55	3.05	0.262931	0.133621	0.163934	0.131148	9	1
1031	Male	9.87	11.6	0.5	0.35	1.25	2.85	0.24569	0.107759	0.175439	0.122807	9	1
1032	Female	18.53	10	0.55	1.95	2.95	1.35	0.135	0.295	0.407407	1.44444	7	3
1033	Female	30.8	11.8	0.65	2	3.95	1.45	0.122881	0.334746	0.448276	1.37931	7	3
1034	Female	38.16	12.6	0.7	2.05	4.15	1.55	0.123016	0.329365	0.451613	1.32258	7	3
1035	Male	7.08	7.4	0.35	1.1	2.35	1.05	0.141892	0.317568	0.333333	1.04762	7	3
1036	Female	7.48	7.7	0.45	1.25	2.7	1.05	0.136364	0.350649	0.428571	1.19048	7	3
1037	Male	3.42	6.6	0.3	0.85	2.05	1.05	0.159091	0.310606	0.285714	0.809524	7	3
1038	Female	14.39	9	0.45	1.7	2.9	1.15	0.127778	0.322222	0.391304	1.47826	7	3
1039	Female	3.45	6.5	0.25	0.9	1.95	1	0.153846	0.3	0.25	0.9	7	3
1040	Male	2.55	6	0.25	0.65	2.15	0.85	0.141667	0.358333	0.294118	0.764706	7	3
1041	Male	33.96	11.8	0.65	2.05	3.45	1.65	0.139831	0.292373	0.393939	1.24242	7	3
1042	Female	10.07	7.8	0.45	1.5	2.45	1.15	0.147436	0.314103	0.391304	1.30435	7	3
1043	Female	9.36	7.8	0.4	1.35	2.5	1.1	0.141026	0.320513	0.363636	1.22727	7	3
1044	Male	20.85	10.2	0.55	1.8	3.32	1.4	0.137255	0.32549	0.392857	1.28571	7	3
1045	Male	25.23	10.6	0.5	1.75	3.15	1.55	0.146226	0.29717	0.322581	1.12903	7	3
1046	Female	13.49	8.4	0.55	1.7	2.65	1.25	0.14881	0.315476	0.44	1.36	7	3
1047	Female	13.81	8.8	0.45	1.3	2.75	1.3	0.147727	0.3125	0.346154	1	7	3
1048	Male	6.34	7.5	0.35	1.05	2.15	1	0.133333	0.286667	0.35	1.05	7	3
1049	Male	25.48	11.3	0.55	1.55	3.65	1.55	0.137168	0.323009	0.354839	1	7	3
1050	Female	4.48	6.7	0.3	1	2	1.05	0.156716	0.298507	0.285714	0.952381	7	3
1051	Female	4.43	7.4	0.3	0.85	2.2	0.95	0.128378	0.297297	0.315789	0.894737	7	3
1052	Female	3.59	6.6	0.3	0.85	2.1	1	0.151515	0.318182	0.3	0.85	7	3
1053	Female	53.56	15	0.5	2.1	4.55	1.6	0.106667	0.303333	0.3125	1.3125	1	2
1054	Female	45.99	13.8	0.5	2.3	4.3	1.6	0.115942	0.311594	0.3125	1.4375	1	2
1055	Male	34.24	13.7	0.4	2.25	4.5	1.55	0.113139	0.328467	0.258065	1.45161	1	2
1056	Female	26.78	12.9	0.4	1.7	3.8	1.4	0.108527	0.294574	0.285714	1.21429	1	2
1057	Male	51.96	15.2	0.5	2.35	4.8	1.75	0.115132	0.315789	0.285714	1.34286	1	2
1058	Male	41.46	13.8	0.55	2.15	4.5	1.55	0.112319	0.326087	0.354839	1.3871	1	2
1059	Male	36.04	13.2	0.45	1.9	3.95	1.6	0.121212	0.299242	0.28125	1.1875	1	2
1060	Male	13.29	9.7	0.3	1.45	3.1	1.1	0.113402	0.319588	0.272727	1.31818	1	2
1061	Female	22.45	11.2	0.3	1.85	3.4	1.4	0.125	0.303571	0.214286	1.32143	1	2
1062	Male	8.78	8.6	0.25	1.45	2.4	0.9	0.104651	0.27907	0.277778	1.61111	1	2
1063	Female	6.14	7.6	0.25	1.1	2.25	0.85	0.111842	0.296053	0.294118	1.29412	2	2
1064	Female	1.78	6.3	0.2	0.05	0.65	1.65	0.261905	0.103175	0.121212	0.030303	8	2
1065	Male	6.17	7.5	0.3	0.9	2.3	1.15	0.153333	0.306667	0.26087	0.782609	9	2
1066	Female	5.69	7.3	0.25	0.9	2	1.05	0.143836	0.273973	0.238095	0.857143	9	2
1067	Male	6.22	7.3	0.35	0.95	2.2	0.95	0.130137	0.30137	0.368421	1	9	2
1068	Female	4.42	6.7	0.3	1.05	2.05	0.85	0.126866	0.30597	0.352941	1.23529	9	2
1069	Male	7.62	7.6	0.4	1	2.15	1.1	0.144737	0.282895	0.363636	0.909091	9	2
1070	Female	6.18	7.6	0.35	1.05	2.3	1.05	0.138158	0.302632	0.333333	1	9	2
1071	Female	4.64	6.8	0.25	1.05	2.15	1.05	0.154412	0.316176	0.238095	1	9	2
1072	Male	13.29	9.4	0.4	1.25	2.85	1.3	0.138298	0.303191	0.307692	0.961538	9	2
1073	Female	4.91	7	0.3	1.15	2.05	1	0.142857	0.292857	0.3	1.15	9	2
1074	Male	5.3	7.1	0.25	1.05	2.1	1	0.140845	0.295775	0.25	1.05	9	2
1075	Male	4.53	6.6	0.3	0.8	2	1	0.151515	0.30303	0.3	0.8	9	2
1076	Female	5.23	6.8	0.25	1.05	2.15	1	0.147059	0.316176	0.25	1.05	9	2
1077	Female	3.15	6	0.2	0.85	1.85	0.95	0.158333	0.308333	0.210526	0.894737	9	2
1078	Female	3.68	6.6	0.25	1	2.05	0.9	0.136364	0.310606	0.277778	1.11111	9	2
1079	Female	4.75	7	0.25	0.95	1.95	1	0.142857	0.278571	0.25	0.95	9	2
1080	Male	4.12	6.6	0.3	0.75	2.05	0.95	0.143939	0.310606	0.315789	0.789474	9	2
1081	Female	3.3	6	0.25	0.8	2	1	0.166667	0.333333	0.25	0.8	9	2
1082	Female	4.44	6.7	0.25	0.95	2.15	0.95	0.141791	0.320896	0.263158	1	9	2
1083	Female	3.88	6.5	0.2	0.95	2.05	1	0.153846	0.315385	0.2	0.95	9	2
1084	Female	3.97	6.5	0.25	0.85	2.05	1.05	0.161538	0.315385	0.238095	0.809524	9	2
1085	Female	2.63	6	0.2	0.8	2	1	0.166667	0.333333	0.2	0.8	9	2
1086	Female	3.92	6.3	0.2	1.05	2.05	1	0.15873	0.325397	0.2	1.05	9	2
1087	Female	4.03	6.3	0.25	0.95	1.85	0.95	0.150794	0.293651	0.263158	1	9	2
1088	Female	4.17	6.7	0.2	0.8	2.1	1.05	0.156716	0.313433	0.190476	0.761905	9	2
1089	Female	3.53	6.6	0.2	0.85	1.85	0.85	0.128788	0.280303	0.235294	1	9	2
1090	Female	3.81	6.5	0.15	0.8	1.9	0.95	0.146154	0.292308	0.157895	0.842105	9	2
1091	Female	3.53	6.3	0.2	0.8	2.05	0.95	0.150794	0.325397	0.210526	0.842105	9	2
1092	Female	4.08	6.7	0.25	1.05	2.05	0.95	0.141791	0.30597	0.263158	1.10526	9	2
1093	Female	3.29	7.8	0.3	0.35	0.9	1.85	0.237179	0.115385	0.162162	0.189189	10	2
1094	Female	3.59	8	0.3	0.35	0.9	2	0.25	0.1125	0.15	0.175	10	2
1095	Female	3.92	8	0.35	0.4	1	2	0.25	0.125	0.175	0.2	10	2
1096	Female	4.17	8.3	0.35	0.4	1	1.9	0.228916	0.120482	0.184211	0.210526	10	2
1097	Male	5.69	8.6	0.4	0.45	1.2	2	0.232558	0.139535	0.2	0.225	10	2
1098	Female	3.02	7.6	0.35	0.4	0.9	1.85	0.243421	0.118421	0.189189	0.216216	10	2
1099	Male	3.84	8.2	0.3	0.3	1	1.9	0.231707	0.121951	0.157895	0.157895	10	2
1100	Male	5.81	9.4	0.35	0.4	1.1	2.05	0.218085	0.117021	0.170732	0.195122	10	2
1101	Male	5.47	8.9	0.4	0.45	1.1	2.15	0.241573	0.123596	0.186047	0.209302	10	2
1102	Male	4.66	8.6	0.3	0.35	1.05	2.15	0.25	0.122093	0.139535	0.162791	10	2
1103	Female	5.58	9.3	0.35	0.4	1.1	2.2	0.236559	0.11828	0.159091	0.181818	10	2
1104	Male	4.28	8.1	0.35	0.35	1	1.9	0.234568	0.123457	0.184211	0.184211	10	2
1105	Female	5.27	9	0.4	0.45	1.1	2.15	0.238889	0.122222	0.186047	0.209302	10	2
1106	Female	6.85	9.3	0.3	0.2	1.25	2.4	0.258065	0.134409	0.125	0.0833333	11	2
1107	Male	5.36	9.3	0.35	0.15	1	2.25	0.241935	0.107527	0.155556	0.0666667	11	2
1108	Female	6.83	9.7	0.3	0.15	1.2	2.3	0.237113	0.123711	0.130435	0.0652174	11	2
1109	Male	8.08	10.2	0.35	0.2	1.3	2.4	0.235294	0.127451	0.145833	0.0833333	11	2
1110	Female	8.85	10.2	0.35	0.25	1.4	2.3	0.22549	0.137255	0.152174	0.108696	11	2
1111	Female	6.64	9.3	0.3	0.15	1.15	2.15	0.231183	0.123656	0.139535	0.0697674	11	2
1112	Male	10.32	10.5	0.35	0.2	1.6	2.7	0.257143	0.152381	0.12963	0.0740741	11	2
1113	Male	8.36	10	0.3	0.2	1.4	2.5	0.25	0.14	0.12	0.08	11	2
1114	Female	7.05	9.5	0.3	0.15	1.3	2.4	0.252632	0.136842	0.125	0.0625	11	2
1115	Female	10.12	10.8	0.3	0.2	1.4	2.6	0.240741	0.12963	0.115385	0.0769231	11	2
1116	Male	11.56	10.9	0.4	0.2	1.7	2.6	0.238532	0.155963	0.153846	0.0769231	11	2
1117	Female	6.82	9.7	0.3	0.15	1.15	2.35	0.242268	0.118557	0.12766	0.0638298	11	2
1118	Female	8.91	10.4	0.3	0.15	1.3	2.45	0.235577	0.125	0.122449	0.0612245	11	2
1119	Female	5.65	8.8	0.3	0.15	1.2	2.1	0.238636	0.136364	0.142857	0.0714286	11	2
1120	Male	5.35	9	0.3	0.15	1	2.3	0.255556	0.111111	0.130435	0.0652174	11	2
1121	Female	4.97	8.4	0.3	0.1	1.05	2.05	0.244048	0.125	0.146341	0.0487805	11	2
1122	Male	5.65	9	0.35	0.15	1.05	1.9	0.211111	0.116667	0.184211	0.0789474	11	2
1123	Male	6.38	9.4	0.3	0.15	1.2	2.2	0.234043	0.12766	0.136364	0.0681818	11	2
1124	Male	5.36	8.8	0.3	0.15	1.1	2.3	0.261364	0.125	0.130435	0.0652174	11	2
1125	Male	6.49	9.6	0.35	0.15	1.2	2.3	0.239583	0.125	0.152174	0.0652174	11	2
1126	Male	4.37	8.3	0.3	0.15	1	2	0.240964	0.120482	0.15	0.075	11	2
1127	Female	5.43	9	0.3	0.15	1.15	2.2	0.244444	0.127778	0.136364	0.0681818	11	2
1128	Male	30.08	15	0.55	0.45	2.2	4	0.266667	0.146667	0.1375	0.1125	11	2
1129	Female	4.52	8.4	0.3	0.15	1	2	0.238095	0.119048	0.15	0.075	11	2
1130	Female	4.06	8.3	0.3	0.1	1	1.95	0.23494	0.120482	0.153846	0.0512821	11	2
1131	Male	4.45	8.3	0.3	0.15	1.2	2	0.240964	0.144578	0.15	0.075	11	2
1132	Female	4.77	8.5	0.3	0.15	1.05	2	0.235294	0.123529	0.15	0.075	11	2
1133	Female	47.63	17.9	0.5	0.6	2.45	4.6	0.256983	0.136872	0.108696	0.130435	12	2
1134	Male	45.01	18.4	0.5	0.6	2.2	4.6	0.25	0.119565	0.108696	0.130435	12	2
1135	Male	33.49	16.3	0.65	0.45	1.9	4.4	0.269939	0.116564	0.147727	0.102273	12	2
1136	Male	44.34	18.5	0.65	0.55	2.05	4.45	0.240541	0.110811	0.146067	0.123596	12	2
1137	Female	42.72	19.2	0.6	0.65	2	4.5	0.234375	0.104167	0.133333	0.144444	12	2
1138	Female	36.65	17.1	0.6	0.4	2.1	4.15	0.24269	0.122807	0.144578	0.0963855	12	2
1139	Female	48.3	17.5	0.65	0.65	2.1	4.6	0.262857	0.12	0.141304	0.141304	12	2
1140	Female	33.49	17.5	0.6	0.4	1.75	4.25	0.242857	0.1	0.141176	0.0941176	12	2
1141	Female	29.12	17.2	0.55	0.4	1.55	4.35	0.252907	0.0901163	0.126437	0.091954	12	2
1142	Female	34.24	17.7	0.65	0.45	1.85	4.75	0.268362	0.10452	0.136842	0.0947368	12	2
1143	Female	21.95	14.7	0.55	0.4	1.5	3.7	0.251701	0.102041	0.148649	0.108108	12	2
1144	Male	23.63	15.5	0.5	0.35	1.6	3.7	0.23871	0.103226	0.135135	0.0945946	12	2
1145	Female	27.37	16	0.55	0.45	1.65	4	0.25	0.103125	0.1375	0.1125	12	2
1146	Female	22.18	14.7	0.5	0.35	1.65	3.95	0.268707	0.112245	0.126582	0.0886076	12	2
1147	Female	25.01	15.7	0.55	0.4	1.6	4.15	0.264331	0.101911	0.13253	0.0963855	12	2
1148	Male	20.82	10.9	0.5	1.55	3.55	1.5	0.137615	0.325688	0.333333	1.03333	2	2
1149	Male	12.95	9.8	0.45	1.45	3	1.15	0.117347	0.306122	0.391304	1.26087	2	2
1150	Male	7.91	8.3	0.4	1	2.55	1.1	0.13253	0.307229	0.363636	0.909091	2	2
1151	Female	7.34	7.9	0.35	1.2	2.35	1.1	0.139241	0.297468	0.318182	1.09091	2	2
1152	Female	13.12	9.5	0.4	1.35	2.75	1.25	0.131579	0.289474	0.32	1.08	2	2
1153	Female	9.52	8.1	0.35	1.35	2.7	1.15	0.141975	0.333333	0.304348	1.17391	2	2
1154	Female	12.6	9.3	0.5	1.45	2.9	1.25	0.134409	0.311828	0.4	1.16	2	2
1155	Female	14.03	9.7	0.45	1.45	2.95	1.4	0.14433	0.304124	0.321429	1.03571	2	2
1156	Male	7.44	7.6	0.35	1.1	2.4	1.15	0.151316	0.315789	0.304348	0.956522	2	2
1157	Male	13.76	9.4	0.45	1.5	2.8	1.3	0.138298	0.297872	0.346154	1.15385	2	2
1158	Male	7.03	7.6	0.4	1.05	2.5	1	0.131579	0.328947	0.4	1.05	2	2
1159	Female	11.25	8.9	0.35	1.35	2.8	1.35	0.151685	0.314607	0.259259	1	2	2
1160	Male	14.89	9.6	0.45	1.55	3.3	1.35	0.140625	0.34375	0.333333	1.14815	2	2
1161	Female	11.64	8.9	0.35	1.45	2.85	1.3	0.146067	0.320225	0.269231	1.11538	3	2
1162	Female	9.63	8.6	0.35	1.3	2.55	1.25	0.145349	0.296512	0.28	1.04	3	2
1163	Male	8.34	8.4	0.45	1.15	2.65	1.15	0.136905	0.315476	0.391304	1	3	2
1164	Female	6.02	7.4	0.35	1.15	2.25	1.05	0.141892	0.304054	0.333333	1.09524	3	2
1165	Male	3.34	5.9	0.25	0.75	1.85	0.9	0.152542	0.313559	0.277778	0.833333	3	2
1166	Male	5.86	7.6	0.35	0.95	2.6	1	0.131579	0.342105	0.35	0.95	3	2
1167	Female	4.43	6.2	0.3	1.15	2.35	1	0.16129	0.379032	0.3	1.15	3	2
1168	Female	4.96	7.4	0.35	0.85	2.25	1	0.135135	0.304054	0.35	0.85	3	2
1169	Male	3.77	6	0.35	0.9	1.95	1	0.166667	0.325	0.35	0.9	3	2
1170	Male	3.39	6.1	0.25	0.8	1.8	0.95	0.155738	0.295082	0.263158	0.842105	3	2
1171	Male	8.38	8.4	0.35	1.55	2.55	1.1	0.130952	0.303571	0.318182	1.40909	3	2
1172	Male	10.67	8.6	0.35	1.15	2.65	1.25	0.145349	0.30814	0.28	0.92	3	2
1173	Female	6.64	7.6	0.35	1.25	2.4	1.05	0.138158	0.315789	0.333333	1.19048	3	2
1174	Male	7.28	7.5	0.4	1.15	2.4	1.25	0.166667	0.32	0.32	0.92	3	2
1175	Male	6.61	7.6	0.35	1	2.1	1.1	0.144737	0.276316	0.318182	0.909091	4	2
1176	Male	5.8	10.9	0.35	0.2	2.35	2.1	0.192661	0.215596	0.166667	0.0952381	4	2
1177	Female	5.36	7.3	0.3	1	2.5	0.95	0.130137	0.342466	0.315789	1.05263	4	2
1178	Female	6.32	7.3	0.35	1.15	2.15	6.59	0.90274	0.294521	0.0531108	0.174507	4	2
1179	Female	8.2	7.7	0.3	1.05	2.6	0.95	0.123377	0.337662	0.315789	1.10526	4	2
1180	Male	6.91	7.6	0.35	0.95	2.55	1.2	0.157895	0.335526	0.291667	0.791667	4	2
1181	Male	7.09	7.4	0.3	1.15	2.25	1.1	0.148649	0.304054	0.272727	1.04545	4	2
1182	Male	7.55	7.7	0.35	1.15	2.35	1.1	0.142857	0.305195	0.318182	1.04545	4	2
1183	Male	6.5	7.3	0.35	0.95	2.2	1.1	0.150685	0.30137	0.318182	0.863636	4	2
1184	Male	4.76	7	0.35	0.85	2.25	0.9	0.128571	0.321429	0.388889	0.944444	4	2
1185	Male	6.02	7.3	0.3	0.95	2.15	1.05	0.143836	0.294521	0.285714	0.904762	5	2
1186	Male	6.6	7.2	0.35	1.15	2.25	1.1	0.152778	0.3125	0.318182	1.04545	5	2
1187	Female	5.17	7.6	0.3	0.9	2.2	1.1	0.144737	0.289474	0.272727	0.818182	5	2
1188	Male	3.56	6.5	0.3	0.95	2	0.9	0.138462	0.307692	0.333333	1.05556	5	2
1189	Male	4.45	6.7	0.3	0.85	2	0.85	0.126866	0.298507	0.352941	1	5	2
1190	Female	4.06	6.5	0.3	0.85	2.15	1	0.153846	0.330769	0.3	0.85	5	2
1191	Female	5.78	7.6	0.3	0.85	2.25	1.05	0.138158	0.296053	0.285714	0.809524	5	2
1192	Female	4.27	6.7	0.3	1	2.25	1	0.149254	0.335821	0.3	1	5	2
1193	Female	4.25	6.8	0.2	0.8	2	1.05	0.154412	0.294118	0.190476	0.761905	5	2
1194	Male	3.8	6.5	0.3	0.75	1.9	0.95	0.146154	0.292308	0.315789	0.789474	5	2
1195	Male	11.12	8.5	0.45	1.35	2.65	1.3	0.152941	0.311765	0.346154	1.03846	3	4
1196	Female	4.98	7	0.25	0.9	1.95	1.05	0.15	0.278571	0.238095	0.857143	3	4
1197	Male	12.3	9	0.45	1.4	2.55	1.3	0.144444	0.283333	0.346154	1.07692	3	4
1198	Female	6.83	7.5	0.3	1.15	2.35	1.15	0.153333	0.313333	0.26087	1	3	4
1199	Male	10.13	8	0.3	1.25	2.35	1.25	0.15625	0.29375	0.24	1	3	4
1200	Female	9.45	8	0.35	1.35	2.55	1.1	0.1375	0.31875	0.318182	1.22727	3	4
1201	Female	7.44	8	0.25	1.1	2.45	1.2	0.15	0.30625	0.208333	0.916667	3	4
1202	Female	7.32	7.5	0.3	1.15	2.25	1.15	0.153333	0.3	0.26087	1	3	4
1203	Female	7.14	7.5	0.25	1.15	2.25	1.05	0.14	0.3	0.238095	1.09524	3	4
1204	Male	7.13	8	0.25	1.05	2.15	1.05	0.13125	0.26875	0.238095	1	3	4
1205	Male	5.68	7.5	0.3	1	2.05	1.15	0.153333	0.273333	0.26087	0.869565	3	4
1206	Female	8.37	8.7	0.3	1.15	2.45	1.15	0.132184	0.281609	0.26087	1	3	4
1207	Male	9.59	8.6	0.35	1.15	2.5	1.2	0.139535	0.290698	0.291667	0.958333	3	4
1208	Female	5.78	7	0.3	1.15	2.2	1.15	0.164286	0.314286	0.26087	1	3	4
1209	Male	9.02	9.2	0.4	1.05	2.75	1.25	0.13587	0.298913	0.32	0.84	3	4
1210	Female	11.99	9.4	0.35	1.25	2.65	1.25	0.132979	0.281915	0.28	1	3	4
1211	Male	7.92	8	0.35	1.15	2.4	1.25	0.15625	0.3	0.28	0.92	3	4
1212	Female	7.44	8.5	0.3	1.15	2.45	1.2	0.141176	0.288235	0.25	0.958333	3	4
1213	Female	10.63	8.9	0.4	1.45	2.6	1.35	0.151685	0.292135	0.296296	1.07407	3	4
1214	Female	5.02	7.4	0.35	1.05	2.1	1.05	0.141892	0.283784	0.333333	1	3	4
1215	Male	4.78	7.1	0.35	0.9	1.95	1.05	0.147887	0.274648	0.333333	0.857143	3	4
1216	Male	5.94	7.6	0.3	0.95	2.15	1.15	0.151316	0.282895	0.26087	0.826087	3	4
1217	Female	7.56	7.6	0.35	1.2	2.35	1.2	0.157895	0.309211	0.291667	1	3	4
1218	Male	5.09	7.2	0.3	0.85	2.1	1.1	0.152778	0.291667	0.272727	0.772727	3	4
1219	Female	4.27	7.2	0.3	0.8	2.1	0.95	0.131944	0.291667	0.315789	0.842105	3	4
1220	Male	5.6	7.4	0.35	0.95	2.2	1.15	0.155405	0.297297	0.304348	0.826087	3	4
1221	Female	7.79	7.9	0.3	1.2	2.4	1.1	0.139241	0.303797	0.272727	1.09091	3	4
1222	Female	5.17	7.4	0.25	1.05	2.25	1.1	0.148649	0.304054	0.227273	0.954545	3	4
1223	Female	6.81	8.2	0.4	1.05	2.4	1.3	0.158537	0.292683	0.307692	0.807692	3	4
1224	Male	4.76	7.2	0.25	0.75	2.1	1.1	0.152778	0.291667	0.227273	0.681818	3	4
1225	Male	23.29	10.8	0.45	1.7	3.35	1.5	0.138889	0.310185	0.3	1.13333	2	4
1226	Female	16.91	10.3	0.45	1.5	3.2	1.3	0.126214	0.31068	0.346154	1.15385	2	4
1227	Female	15.03	8.4	0.45	1.35	3.1	1.35	0.160714	0.369048	0.333333	1	2	4
1228	Male	5.28	7.3	0.3	0.095	2.2	0.95	0.130137	0.30137	0.315789	0.1	2	4
1229	Female	27.29	11.8	0.55	1.75	3.65	1.55	0.131356	0.309322	0.354839	1.12903	2	4
1230	Male	23.56	11	0.45	1.75	3.35	1.45	0.131818	0.304545	0.310345	1.2069	2	4
1231	Female	20.35	10.5	0.5	1.75	3.2	1.55	0.147619	0.304762	0.322581	1.12903	2	4
1232	Female	21.13	10.6	0.65	1.75	3.3	1.35	0.127358	0.311321	0.481481	1.2963	2	4
1233	Male	26.96	11.4	0.65	1.9	3.6	1.4	0.122807	0.315789	0.464286	1.35714	2	4
1234	Male	26.44	11.3	0.55	1.8	3.4	1.5	0.132743	0.300885	0.366667	1.2	2	4
1235	Male	17.87	10.3	0.35	1.45	3.45	1.4	0.135922	0.334951	0.25	1.03571	2	4
1236	Female	13.51	9.5	0.45	1.4	2.95	1.3	0.136842	0.310526	0.346154	1.07692	2	4
1237	Male	14.37	9.5	0.4	1.45	3.05	1.3	0.136842	0.321053	0.307692	1.11538	2	4
1238	Male	17.25	10.3	0.5	1.5	3.05	1.25	0.121359	0.296117	0.4	1.2	2	4
1239	Female	10.51	8.8	0.4	1.4	2.8	1.25	0.142045	0.318182	0.32	1.12	2	4
1240	Female	5.72	7.2	0.25	1.1	2.2	1.05	0.145833	0.305556	0.238095	1.04762	2	4
1241	Female	6.6	7.4	0.25	1.1	2.25	1.05	0.141892	0.304054	0.238095	1.04762	2	4
1242	Female	6.04	7.3	0.25	1.1	2.25	0.95	0.130137	0.308219	0.263158	1.15789	2	4
1243	Male	5.76	7.2	0.3	1.15	2.3	0.95	0.131944	0.319444	0.315789	1.21053	2	4
1244	Female	4.67	6.8	0.3	1.05	2.05	0.95	0.139706	0.301471	0.315789	1.10526	2	4
1245	Male	6.2	7.3	0.25	1.05	2.25	1	0.136986	0.308219	0.25	1.05	2	4
1246	Female	7.27	7.7	0.3	1.05	2.3	1	0.12987	0.298701	0.3	1.05	2	4
1247	Female	5.37	6.8	0.3	1.15	2.25	0.9	0.132353	0.330882	0.333333	1.27778	2	4
1248	Female	5.73	7.1	0.25	1.05	2.45	0.9	0.126761	0.34507	0.277778	1.16667	2	4
1249	Female	3.87	6.5	0.15	1	2.05	0.9	0.138462	0.315385	0.166667	1.11111	2	4
1250	Female	4.69	6.9	0.25	0.9	2.1	0.9	0.130435	0.304348	0.277778	1	2	4
1251	Male	3.89	6.5	0.25	0.95	2	0.95	0.146154	0.307692	0.263158	1	2	4
1252	Female	7.34	7.7	0.3	1.05	2.45	1.1	0.142857	0.318182	0.272727	0.954545	2	4
1253	Female	4.4	6.6	0.3	1	2.1	0.95	0.143939	0.318182	0.315789	1.05263	2	4
1254	Female	4.26	6.7	0.25	0.95	2.05	0.9	0.134328	0.30597	0.277778	1.05556	2	4
1255	Female	5.34	7	0.35	1.05	2.15	0.95	0.135714	0.307143	0.368421	1.10526	11	4
1256	Male	4.39	6.7	0.35	1	2.05	1	0.149254	0.30597	0.35	1	11	4
1257	Female	4.1	6.6	0.3	0.8	1.95	1	0.151515	0.295455	0.3	0.8	11	4
1258	Male	10.56	9	0.3	1.35	2.6	1.3	0.144444	0.288889	0.230769	1.03846	11	4
1259	Male	12.88	9	0.5	1.3	2.75	1	0.111111	0.305556	0.5	1.3	11	4
1260	Female	4.46	6.5	0.35	0.95	2.05	1	0.153846	0.315385	0.35	0.95	11	4
1261	Male	4.55	6.7	0.3	0.85	1.95	0.95	0.141791	0.291045	0.315789	0.894737	11	4
1262	Female	3.51	6.5	0.25	0.85	1.95	0.8	0.123077	0.3	0.3125	1.0625	11	4
1263	Female	5.71	7	0.3	1.05	2	1.05	0.15	0.285714	0.285714	1	11	4
1264	Male	4.87	7	0.3	0.85	1.95	1.05	0.15	0.278571	0.285714	0.809524	11	4
1265	Female	5.6	7	0.35	1.25	1.85	1	0.142857	0.264286	0.35	1.25	11	4
1266	Female	3.74	6.4	0.25	0.85	1.85	0.95	0.148437	0.289062	0.263158	0.894737	11	4
1267	Female	4.53	6.5	0.25	0.85	1.95	0.85	0.130769	0.3	0.294118	1	11	4
1268	Female	5.16	6.7	0.3	0.9	2.05	0.8	0.119403	0.30597	0.375	1.125	11	4
1269	Female	3.11	6	0.3	0.8	1.8	0.8	0.133333	0.3	0.375	1	11	4
1270	Female	5.21	7	0.25	0.9	2.1	0.95	0.135714	0.3	0.263158	0.947368	11	4
1271	Male	3.74	6.5	0.3	0.75	1.95	1	0.153846	0.3	0.3	0.75	11	4
1272	Female	33.96	11.7	0.55	2	3.65	1.65	0.141026	0.311966	0.333333	1.21212	11	4
1273	Male	5.6	7.2	0.3	1	2.1	1.05	0.145833	0.291667	0.285714	0.952381	11	4
1274	Female	5.24	7	0.25	0.95	2.15	0.9	0.128571	0.307143	0.277778	1.05556	11	4
1275	Female	4.47	6.4	0.25	0.95	1.95	1.05	0.164062	0.304688	0.238095	0.904762	11	4
1276	Female	10.83	8.2	0.45	1.6	2.7	1.25	0.152439	0.329268	0.36	1.28	11	4
1277	Male	3.79	8.2	0.35	0.9	1.85	0.9	0.109756	0.22561	0.388889	1	11	4
1278	Female	5.13	7	0.3	0.85	2.05	0.9	0.128571	0.292857	0.333333	0.944444	11	4
1279	Male	4.16	6.5	0.3	1	2.05	0.95	0.146154	0.315385	0.315789	1.05263	11	4
1280	Female	5.02	6.7	0.25	0.95	2.05	1	0.149254	0.30597	0.25	0.95	11	4
1281	Female	4.64	6.5	0.25	1.05	1.95	1.1	0.169231	0.3	0.227273	0.954545	11	4
1282	Female	3.91	6.3	0.25	0.95	1.95	1.05	0.166667	0.309524	0.238095	0.904762	11	4
1283	Female	5.18	6.8	0.3	1	2	1.15	0.169118	0.294118	0.26087	0.869565	11	4
1284	Female	20.49	10	0.45	1.65	3.15	1.35	0.135	0.315	0.333333	1.22222	10	4
1285	Male	7.05	7.6	0.35	1	2.25	1.05	0.138158	0.296053	0.333333	0.952381	10	4
1286	Male	7	7.6	0.35	1.05	2.25	1.2	0.157895	0.296053	0.291667	0.875	10	4
1287	Male	3.96	6.5	0.35	0.95	1.75	1.05	0.161538	0.269231	0.333333	0.904762	10	4
1288	Male	3.81	6.6	0.2	0.9	1.85	0.95	0.143939	0.280303	0.210526	0.947368	10	4
1289	Male	3.59	6.5	0.25	0.7	2	0.95	0.146154	0.307692	0.263158	0.736842	10	4
1290	Female	3.41	6.3	0.25	0.8	1.65	0.95	0.150794	0.261905	0.263158	0.842105	10	4
1291	Female	4.12	6.7	0.25	0.8	2	0.95	0.141791	0.298507	0.263158	0.842105	10	4

## Sheet: G. sparsipapillus
No.	Sex	W	TL	ED	DE	BD	HL	HL/TL	BD/TL	ED/TL	DE/TL	Month	Site (1: CRCT; 2: LPST; 3: HBBL; 4: DDCM)
1	Female	13.39	14.2	0.45	0.3	1.45	3	0.211268	0.102113	0.15	0.1	2	1
2	Female	16.27	13.3	0.45	0.35	1.5	3.3	0.24812	0.112782	0.136364	0.106061	2	1
3	Male	16.98	13.1	0.45	0.3	1.6	3.2	0.244275	0.122137	0.140625	0.09375	2	1
4	Female	14.44	12.3	0.45	0.25	1.45	3	0.243902	0.117886	0.15	0.0833333	2	1
5	Female	11.31	10.3	0.45	0.25	1.35	2.8	0.271845	0.131068	0.160714	0.0892857	2	1
6	Female	16.4	13.3	0.5	0.35	1.4	3.15	0.236842	0.105263	0.15873	0.111111	2	1
7	Female	16.66	12.9	0.35	0.35	1.75	3.2	0.248062	0.135659	0.109375	0.109375	2	1
8	Male	12.93	11.9	0.45	0.3	1.25	2.95	0.247899	0.105042	0.152542	0.101695	2	1
9	Male	9.68	10.7	0.4	0.4	1.2	2.7	0.252336	0.11215	0.148148	0.148148	2	1
10	Female	14.1	12.4	0.4	0.25	1.35	3.35	0.270161	0.108871	0.119403	0.0746269	2	1
11	Female	11.68	11.6	0.35	0.25	1.4	2.7	0.232759	0.12069	0.12963	0.0925926	2	1
12	Female	13.14	11.9	0.4	0.25	1.4	2.8	0.235294	0.117647	0.142857	0.0892857	2	1
13	Male	14.24	12.2	0.45	0.25	1.7	3.05	0.25	0.139344	0.147541	0.0819672	2	1
14	Male	6.43	9.3	0.45	0.35	1.15	2.65	0.284946	0.123656	0.169811	0.132075	2	2
15	Female	6.59	9.4	0.45	0.35	1.25	2.5	0.265957	0.132979	0.18	0.14	2	2
16	Male	7.32	10.2	0.5	0.4	1.1	2.8	0.27451	0.107843	0.178571	0.142857	2	2
17	Male	5.93	9.2	0.4	0.35	1.1	2.5	0.271739	0.119565	0.16	0.14	2	2
18	Male	5.39	8.9	0.45	0.4	1.15	2.3	0.258427	0.129213	0.195652	0.173913	2	2
19	Male	6.06	9.3	0.4	0.3	1	2.37	0.254839	0.107527	0.168776	0.126582	2	2
20	Male	6.56	9.3	0.45	0.35	1.15	2.55	0.274194	0.123656	0.176471	0.137255	2	2
21	Male	5.97	9.3	0.5	0.35	0.95	2.35	0.252688	0.102151	0.212766	0.148936	2	2
22	Male	5.66	9	0.45	0.4	1.05	2.45	0.272222	0.116667	0.183673	0.163265	2	2
23	Female	4.74	8.7	0.45	0.35	1	2.2	0.252874	0.114943	0.204545	0.159091	2	2
24	Male	4.9	8.7	0.4	0.4	1.05	2.25	0.258621	0.12069	0.177778	0.177778	2	2
25	Male	4.32	8.2	0.5	0.4	1.05	2.4	0.292683	0.128049	0.208333	0.166667	2	2
26	Female	5.21	8.7	0.4	0.35	0.95	2.3	0.264368	0.109195	0.173913	0.152174	2	2
27	Male	4.75	8.3	0.45	0.3	1	2.4	0.289157	0.120482	0.1875	0.125	2	2
28	Male	4.04	8.2	0.45	0.35	0.95	2.4	0.292683	0.115854	0.1875	0.145833	2	2
29	Female	4.85	8.8	0.4	0.3	0.9	2.3	0.261364	0.102273	0.173913	0.130435	2	2
30	Male	3.71	7.9	0.35	0.2	0.7	2.1	0.265823	0.0886076	0.166667	0.0952381	2	2
31	Female	12.39	12.3	0.5	0.2	1.3	2.95	0.239837	0.105691	0.169492	0.0677966	3	1
32	Female	10.39	11.1	0.4	0.2	1.2	2.6	0.234234	0.108108	0.153846	0.0769231	3	1
33	Male	6.98	9.5	0.4	0.2	1.05	2.35	0.247368	0.110526	0.170213	0.0851064	3	1
34	Male	17	14	0.45	0.5	2.9	4.8	0.342857	0.207143	0.09375	0.104167	3	1
35	Male	21.53	13.9	0.4	0.25	1.55	3.25	0.233813	0.111511	0.123077	0.0769231	3	1
36	Male	12.28	11.3	0.35	0.15	1.35	2.45	0.216814	0.119469	0.142857	0.0612245	3	1
37	Male	10.37	10.4	0.3	0.1	1.15	2.4	0.230769	0.110577	0.125	0.0416667	3	1
38	Female	12.57	11	0.3	0.1	1.3	2.6	0.236364	0.118182	0.115385	0.0384615	3	1
39	Male	9.18	10.2	0.3	0.1	1.1	2.4	0.235294	0.107843	0.125	0.0416667	3	1
40	Female	6.12	9.2	0.25	0.1	0.9	2.1	0.228261	0.0978261	0.119048	0.047619	3	1
41	Male	5.98	8.9	0.25	0.1	1	2.05	0.230337	0.11236	0.121951	0.0487805	3	1
42	Female	2.08	7	0.25	0.1	0.6	1.6	0.228571	0.0857143	0.15625	0.0625	3	1
43	Female	2.23	6.8	0.25	0.1	0.6	1.7	0.25	0.0882353	0.147059	0.0588235	3	1
44	Male	24.63	13.9	0.5	0.25	1.8	3.35	0.241007	0.129496	0.149254	0.0746269	3	1
45	Male	3.91	8.1	0.35	0.25	0.95	2.1	0.259259	0.117284	0.166667	0.119048	3	2
46	Male	3.47	7.8	0.3	0.2	1	1.8	0.230769	0.128205	0.166667	0.111111	3	2
47	Male	3.7	7.6	0.35	0.3	0.8	1.9	0.25	0.105263	0.184211	0.157895	3	2
48	Male	4.32	8.3	0.4	0.25	1	2.1	0.253012	0.120482	0.190476	0.119048	3	2
49	Female	3.92	8	0.35	0.25	0.75	2.15	0.26875	0.09375	0.162791	0.116279	3	2
50	Male	3.93	7.9	0.35	0.25	0.8	2.3	0.291139	0.101266	0.152174	0.108696	3	2
51	Male	3.32	7.6	0.3	0.2	0.8	2	0.263158	0.105263	0.15	0.1	3	2
52	Male	3.43	7.6	0.3	0.3	0.7	2.1	0.276316	0.0921053	0.142857	0.142857	3	2
53	Male	3.25	7.4	0.3	0.2	0.9	1.7	0.22973	0.121622	0.176471	0.117647	3	2
54	Male	17.67	12.4	0.45	0.45	1.55	3.2	0.258065	0.125	0.140625	0.140625	3	2
55	Female	14.33	12.5	0.4	0.5	1.5	3.1	0.248	0.12	0.129032	0.16129	3	2
56	Male	18.07	13.1	0.45	0.5	1.5	3.25	0.248092	0.114504	0.138462	0.153846	3	2
57	Male	11.44	10.9	0.4	0.4	1.35	2.85	0.261468	0.123853	0.140351	0.140351	3	2
58	Male	11.97	11.3	0.35	0.4	1.4	2.8	0.247788	0.123894	0.125	0.142857	3	2
59	Male	9.41	10.3	0.4	0.3	1.25	2.6	0.252427	0.121359	0.153846	0.115385	3	2
60	Male	14.44	11.8	0.45	0.5	1.6	2.9	0.245763	0.135593	0.155172	0.172414	3	2
61	Female	12	11.5	0.45	0.45	1.2	2.8	0.243478	0.104348	0.160714	0.160714	3	2
62	Male	9.43	10.5	0.4	0.35	1.25	2.65	0.252381	0.119048	0.150943	0.132075	3	2
63	Male	14.24	11.3	0.4	0.3	1.5	2.65	0.234513	0.132743	0.150943	0.113208	4	1
64	Male	16.39	15	0.55	0.65	1.7	4.55	0.303333	0.113333	0.120879	0.142857	4	1
65	Male	17.36	14.5	0.55	0.55	2	4.45	0.306897	0.137931	0.123596	0.123596	4	1
66	Male	18.44	14.4	0.5	0.55	1.65	4.25	0.295139	0.114583	0.117647	0.129412	4	1
67	Male	21.58	14.3	0.4	0.35	1.65	3.65	0.255245	0.115385	0.109589	0.0958904	4	1
68	Male	26.52	16.3	0.4	0.35	1.65	3.9	0.239264	0.101227	0.102564	0.0897436	4	1
69	Male	16.86	12.9	0.45	0.25	1.65	3.25	0.251938	0.127907	0.138462	0.0769231	4	1
70	Female	19.36	14.5	0.6	0.45	1.7	3.8	0.262069	0.117241	0.157895	0.118421	4	1
71	Male	23.15	15.2	0.6	0.5	1.85	4.1	0.269737	0.121711	0.146341	0.121951	4	1
72	Female	18.84	14	0.5	0.5	1.7	3.6	0.257143	0.121429	0.138889	0.138889	4	1
73	Male	22.11	15	0.55	0.6	1.7	3.7	0.246667	0.113333	0.148649	0.162162	4	1
74	Male	10.98	10.6	0.4	0.3	1.3	2.8	0.264151	0.122642	0.142857	0.107143	4	2
75	Male	8.86	10	0.4	0.35	1.3	2.55	0.255	0.13	0.156863	0.137255	4	2
76	Male	9.09	10	0.4	0.3	1.25	2.6	0.26	0.125	0.153846	0.115385	4	2
77	Male	8.18	10.3	0.55	0.45	1.15	2.95	0.286408	0.11165	0.186441	0.152542	4	2
78	Male	9.15	10.7	0.5	0.4	1.4	2.95	0.275701	0.130841	0.169492	0.135593	4	2
79	Male	8.6	10.6	0.5	0.45	1.2	2.65	0.25	0.113208	0.188679	0.169811	4	2
80	Male	8.53	10.4	0.45	0.4	1.4	2.8	0.269231	0.134615	0.160714	0.142857	4	2
81	Female	5.4	8.8	0.4	0.35	1.05	2.55	0.289773	0.119318	0.156863	0.137255	4	2
82	Male	8.83	10.3	0.5	0.4	1.3	2.7	0.262136	0.126214	0.185185	0.148148	4	2
83	Male	6.95	9.8	0.45	0.35	1.2	2.6	0.265306	0.122449	0.173077	0.134615	4	2
84	Male	4.71	8.5	0.5	0.4	1.05	2.4	0.282353	0.123529	0.208333	0.166667	4	2
85	Male	4.76	8.5	0.45	0.4	1	2.4	0.282353	0.117647	0.1875	0.166667	4	2
86	Female	4.64	8.7	0.45	0.3	1.05	2.45	0.281609	0.12069	0.183673	0.122449	4	2
87	Male	5.45	8.5	0.35	0.3	1.1	2.2	0.258824	0.129412	0.159091	0.136364	4	2
88	Male	3.27	7.3	0.3	0.25	0.85	2	0.273973	0.116438	0.15	0.125	4	2
89	Male	9.39	10.5	0.45	0.3	1.55	2.75	0.261905	0.147619	0.163636	0.109091	5	1
90	Female	9.7	10.3	0.4	0.25	1.45	2.55	0.247573	0.140777	0.156863	0.0980392	5	1
91	Male	11.52	11.4	0.45	0.3	1.4	2.95	0.258772	0.122807	0.152542	0.101695	5	1
92	Male	8.95	10.7	0.4	0.25	1.45	2.45	0.228972	0.135514	0.163265	0.102041	5	1
93	Female	7.21	9.5	0.4	0.25	1.4	2.3	0.242105	0.147368	0.173913	0.108696	5	1
94	Female	8.85	10.2	0.4	0.25	1.55	2.35	0.230392	0.151961	0.170213	0.106383	5	1
95	Male	11.86	11.3	0.45	0.3	1.7	2.5	0.221239	0.150442	0.18	0.12	5	1
96	Female	6.74	9.5	0.4	0.25	1.4	2.4	0.252632	0.147368	0.166667	0.104167	5	1
97	Male	10.84	10.8	0.4	0.25	1.55	2.35	0.217593	0.143519	0.170213	0.106383	5	1
98	Female	5.08	8.7	0.35	0.2	1.2	2.05	0.235632	0.137931	0.170732	0.097561	5	1
99	Male	5.22	8.9	0.3	0.25	1.1	2.2	0.247191	0.123596	0.136364	0.113636	5	2
100	Male	7.54	9.6	0.4	0.4	1.15	2.15	0.223958	0.119792	0.186047	0.186047	5	2
101	Male	7.82	9.6	0.51	0.3	1.1	2.45	0.255208	0.114583	0.208163	0.122449	5	2
102	Female	4.97	9.7	0.3	0.15	0.85	2.05	0.21134	0.0876289	0.146341	0.0731707	5	2
103	Male	7.78	10.1	0.3	0.15	0.95	2.45	0.242574	0.0940594	0.122449	0.0612245	5	2
104	Male	4.28	8	0.3	0.1	0.9	2	0.25	0.1125	0.15	0.05	5	2
105	Male	6.63	9.2	0.35	0.15	1.05	2.25	0.244565	0.11413	0.155556	0.0666667	5	2
106	Male	6.65	9.1	0.3	0.15	1.1	2.15	0.236264	0.120879	0.139535	0.0697674	5	2
107	Male	7.15	9.5	0.3	0.2	1.15	2.15	0.226316	0.121053	0.139535	0.0930233	5	2
108	Male	4.02	8.3	0.25	0.1	0.85	1.95	0.23494	0.10241	0.128205	0.0512821	5	2
109	Female	5	8.3	0.3	0.1	0.95	2.05	0.246988	0.114458	0.146341	0.0487805	5	2
110	Male	5.36	8.9	0.35	0.15	0.95	2.05	0.230337	0.106742	0.170732	0.0731707	5	2
111	Male	7.44	9.4	0.3	0.1	1.05	2.2	0.234043	0.111702	0.136364	0.0454545	5	2
112	Female	5.93	8.5	0.3	0.1	1	2.1	0.247059	0.117647	0.142857	0.047619	5	2
113	Male	8.37	10	0.35	0.1	1.1	2.5	0.25	0.11	0.14	0.04	5	2
114	female	13.47	9.8	0.55	0.4	1.45	2.75	0.280612	0.147959	0.2	0.145455	6	1
115	male	11.12	11	0.45	0.4	1.3	2.55	0.231818	0.118182	0.176471	0.156863	6	1
116	male	9.65	11.23	0.4	0.55	1.5	3.4	0.30276	0.133571	0.117647	0.161765	6	1
117	male	13.73	11.4	0.5	0.4	1.5	2.8	0.245614	0.131579	0.178571	0.142857	6	1
118	female	14.09	11.5	0.55	0.5	1.45	3	0.26087	0.126087	0.183333	0.166667	6	1
119	female	13.76	11.6	0.55	0.4	1.35	2.85	0.24569	0.116379	0.192982	0.140351	6	1
120	male	14.17	11.8	0.45	0.5	1.3	2.95	0.25	0.110169	0.152542	0.169492	6	1
121	female	16.82	11.9	0.55	0.5	1.6	3.05	0.256303	0.134454	0.180328	0.163934	6	1
122	female	15.54	12	0.55	0.45	1.65	3.05	0.254167	0.1375	0.180328	0.147541	6	1
123	male	12.05	12.2	0.6	0.55	1.65	3.45	0.282787	0.135246	0.173913	0.15942	6	1
124	female	17.45	12.6	0.5	0.5	1.6	3.2	0.253968	0.126984	0.15625	0.15625	6	1
125	male	15.65	13	0.55	0.5	1.3	3.2	0.246154	0.1	0.171875	0.15625	6	1
126	male	2.84	7	0.35	0.25	0.8	1.85	0.264286	0.114286	0.189189	0.135135	6	2
127	male	3.55	7.3	0.35	0.3	0.8	1.8	0.246575	0.109589	0.194444	0.166667	6	2
128	male	4.24	7.7	0.35	0.25	0.95	1.85	0.24026	0.123377	0.189189	0.135135	6	2
129	male	5.6	8.5	0.35	0.3	1.05	2.15	0.252941	0.123529	0.162791	0.139535	6	2
130	male	5.47	8.5	0.35	0.35	1.05	2.15	0.252941	0.123529	0.162791	0.162791	6	2
131	male	7.75	9.3	0.35	0.35	1.05	2.3	0.247312	0.112903	0.152174	0.152174	6	2
132	male	7.2	9.4	0.4	0.4	1.05	2.15	0.228723	0.111702	0.186047	0.186047	6	2
133	female	12.21	11.6	0.5	0.4	1.45	2.75	0.237069	0.125	0.181818	0.145455	6	2
134	female	14	12	0.65	0.65	2.35	4	0.333333	0.195833	0.1625	0.1625	6	2
135	female	21.46	14.3	0.55	0.55	1.75	3.1	0.216783	0.122378	0.177419	0.177419	6	2
136	male	15.6	14.3	0.55	0.55	1.85	3.35	0.234266	0.129371	0.164179	0.164179	6	2
137	male	14.2	14.5	0.55	0.5	1.85	3.35	0.231034	0.127586	0.164179	0.149254	6	2
138	female	5.95	9	0.35	0.3	1.05	2.45	0.272222	0.116667	0.142857	0.122449	7	1
139	male	6.21	9.4	0.45	0.4	1	2.3	0.244681	0.106383	0.195652	0.173913	7	1
140	male	11.14	10.6	0.5	0.4	1.35	2.75	0.259434	0.127358	0.181818	0.145455	7	1
141	male	10.7	10.7	0.45	0.35	1.35	2.55	0.238318	0.126168	0.176471	0.137255	7	1
142	female	11.32	11	0.5	0.4	1.35	2.35	0.213636	0.122727	0.212766	0.170213	7	1
143	male	13.27	11.3	0.5	0.45	1.45	2.8	0.247788	0.128319	0.178571	0.160714	7	1
144	female	15.37	12.2	0.5	0.45	1.5	2.85	0.233607	0.122951	0.175439	0.157895	7	1
145	female	15.15	12.3	0.55	0.55	1.55	2.95	0.239837	0.126016	0.186441	0.186441	7	1
146	female	14.63	12.3	0.55	0.45	1.35	2.7	0.219512	0.109756	0.203704	0.166667	7	1
147	female	17.49	12.5	0.55	0.5	1.5	3.3	0.264	0.12	0.166667	0.151515	7	1
148	female	17.2	12.5	0.55	0.5	1.65	3	0.24	0.132	0.183333	0.166667	7	1
149	male	17.82	12.6	0.5	0.45	1.65	3.2	0.253968	0.130952	0.15625	0.140625	7	1
150	male	18.02	12.7	0.45	0.65	1.8	3.35	0.26378	0.141732	0.134328	0.19403	7	1
151	female	18.99	13	0.55	0.5	1.6	3.25	0.25	0.123077	0.169231	0.153846	7	1
152	male	20.06	13.4	0.4	0.5	1.7	3.2	0.238806	0.126866	0.125	0.15625	7	1
153	female	14.47	13.4	0.55	0.45	1.5	2.85	0.212687	0.11194	0.192982	0.157895	7	1
154	female	14.56	15.5	0.55	0.4	1.55	2.85	0.183871	0.1	0.192982	0.140351	7	1
155	male	6.61	9	0.4	0.4	1.15	2.25	0.25	0.127778	0.177778	0.177778	7	2
156	male	7.87	9.6	0.35	0.4	1.35	2.4	0.25	0.140625	0.145833	0.166667	7	2
157	female	9.42	9.9	0.3	0.35	1.2	2.4	0.242424	0.121212	0.125	0.145833	7	2
158	male	10.44	10.5	0.4	0.45	1.35	2.6	0.247619	0.128571	0.153846	0.173077	7	2
159	male	9.29	10.5	0.4	0.35	1.25	2.6	0.247619	0.119048	0.153846	0.134615	7	2
160	male	11.38	10.6	0.35	0.55	1.4	2.65	0.25	0.132075	0.132075	0.207547	7	2
161	male	15.2	10.7	0.4	0.55	1.5	2.85	0.266355	0.140187	0.140351	0.192982	7	2
162	female	11.04	10.7	0.4	0.4	1.4	2.75	0.257009	0.130841	0.145455	0.145455	7	2
163	female	14.83	10.8	0.45	0.45	1.5	2.9	0.268519	0.138889	0.155172	0.155172	7	2
164	male	10.25	10.8	0.35	0.4	1.3	2.7	0.25	0.12037	0.12963	0.148148	7	2
165	male	11.46	11.1	0.4	0.45	1.35	2.7	0.243243	0.121622	0.148148	0.166667	7	2
166	male	14.55	11.8	0.45	0.4	1.5	2.9	0.245763	0.127119	0.155172	0.137931	7	2
167	male	15.44	12	0.4	0.5	1.5	2.9	0.241667	0.125	0.137931	0.172414	7	2
168	female	16.06	12.1	0.45	0.55	1.5	2.95	0.243802	0.123967	0.152542	0.186441	7	2
169	female	15.78	12.2	0.4	0.5	1.5	2.95	0.241803	0.122951	0.135593	0.169492	7	2
170	male	16.93	12.3	0.45	0.55	1.65	3.2	0.260163	0.134146	0.140625	0.171875	7	2
171	male	16.48	12.3	0.4	0.4	1.6	3.05	0.247967	0.130081	0.131148	0.131148	7	2
172	male	16.89	12.4	0.4	0.55	1.55	3	0.241935	0.125	0.133333	0.183333	7	2
173	male	18.55	13	0.4	0.5	1.65	2.95	0.226923	0.126923	0.135593	0.169492	7	2
174	male	19.86	13	0.45	0.5	1.7	3.05	0.234615	0.130769	0.147541	0.163934	7	2
175	male	18.65	13.2	0.45	0.45	1.65	3.25	0.246212	0.125	0.138462	0.138462	7	2
176	female	19.44	13.4	0.45	0.55	1.6	3.05	0.227612	0.119403	0.147541	0.180328	7	2
177	male	21.77	13.5	0.45	0.55	1.7	3.2	0.237037	0.125926	0.140625	0.171875	7	2
178	female	18.16	13.5	0.5	0.55	1.55	3	0.222222	0.114815	0.166667	0.183333	7	2
179	female	22.51	13.8	0.4	0.6	1.8	3.15	0.228261	0.130435	0.126984	0.190476	7	2
180	female	22.72	13.9	0.45	0.5	1.8	3.25	0.233813	0.129496	0.138462	0.153846	7	2
181	male	15	14.3	0.45	0.55	1.8	3.45	0.241259	0.125874	0.130435	0.15942	7	2
182	male	16.38	14.5	0.5	0.55	1.85	3.5	0.241379	0.127586	0.142857	0.157143	7	2
183	male	17.36	15	0.4	0.55	1.85	3.6	0.24	0.123333	0.111111	0.152778	7	2
184	female	4.38	7.7	0.3	0.15	1.2	1.9	0.246753	0.155844	0.157895	0.0789474	8	1
185	female	3.41	7.7	0.3	0.2	0.95	1.9	0.246753	0.123377	0.157895	0.105263	8	1
186	female	4.44	8.2	0.35	0.15	1.15	2.1	0.256098	0.140244	0.166667	0.0714286	8	1
187	female	4.76	8.4	0.3	0.15	1.1	2	0.238095	0.130952	0.15	0.075	8	1
188	female	5.49	8.8	0.35	0.15	1.3	2.25	0.255682	0.147727	0.155556	0.0666667	8	1
189	female	6.6	9.3	0.45	0.25	1.15	2.4	0.258065	0.123656	0.1875	0.104167	8	1
190	male	7.81	9.7	0.4	0.25	1.25	2.45	0.252577	0.128866	0.163265	0.102041	8	1
191	male	8.88	10	0.35	0.25	1.5	2.5	0.25	0.15	0.14	0.1	8	1
192	female	10.1	10.2	0.4	0.25	1.6	2.6	0.254902	0.156863	0.153846	0.0961538	8	1
193	female	9.38	10.2	0.4	0.25	1.45	2.3	0.22549	0.142157	0.173913	0.108696	8	1
194	male	8.75	10.2	0.4	0.25	1.4	2.4	0.235294	0.137255	0.166667	0.104167	8	1
195	female	9.57	10.3	0.45	0.4	1.4	2.7	0.262136	0.135922	0.166667	0.148148	8	1
196	male	10.13	10.5	0.4	0.25	1.5	2.55	0.242857	0.142857	0.156863	0.0980392	8	1
197	female	11.58	10.7	0.45	0.45	1.45	2.65	0.247664	0.135514	0.169811	0.169811	8	1
198	male	11.34	10.8	0.45	0.25	1.6	2.8	0.259259	0.148148	0.160714	0.0892857	8	1
199	female	11.53	10.8	0.4	0.25	1.6	2.65	0.24537	0.148148	0.150943	0.0943396	8	1
200	female	10.51	11	0.45	0.3	1.4	2.75	0.25	0.127273	0.163636	0.109091	8	1
201	female	14.04	11.7	0.55	0.45	1.65	3.05	0.260684	0.141026	0.180328	0.147541	8	1
202	female	15.77	12	0.4	0.3	1.7	2.9	0.241667	0.141667	0.137931	0.103448	8	1
203	male	16.13	12.5	0.45	0.3	1.6	2.9	0.232	0.128	0.155172	0.103448	8	1
204	male	22.83	14.3	0.55	0.55	1.75	3.35	0.234266	0.122378	0.164179	0.164179	8	1
205	female	4.03	8.1	0.35	0.3	0.95	2.05	0.253086	0.117284	0.170732	0.146341	8	2
206	male	5.84	8.9	0.3	0.3	1	2.25	0.252809	0.11236	0.133333	0.133333	8	2
207	female	6.43	9.4	0.35	0.3	1.05	2.4	0.255319	0.111702	0.145833	0.125	8	2
208	male	7.85	9.8	0.35	0.4	1.15	2.3	0.234694	0.117347	0.152174	0.173913	8	2
209	male	9.15	10.3	0.45	0.35	1.35	2.55	0.247573	0.131068	0.176471	0.137255	8	2
210	male	11.31	10.8	0.45	0.45	1.35	2.75	0.25463	0.125	0.163636	0.163636	8	2
211	male	11.52	11	0.4	0.4	1.4	2.8	0.254545	0.127273	0.142857	0.142857	8	2
212	female	11.15	11.1	0.45	0.45	1.35	2.65	0.238739	0.121622	0.169811	0.169811	8	2
213	female	11.8	11.1	0.45	0.4	1.4	2.7	0.243243	0.126126	0.166667	0.148148	8	2
214	male	11.97	11.3	0.45	0.4	1.3	2.8	0.247788	0.115044	0.160714	0.142857	8	2
215	female	15.11	11.6	0.5	0.5	1.65	2.9	0.25	0.142241	0.172414	0.172414	8	2
216	male	12.78	11.7	0.5	0.45	1.45	2.95	0.252137	0.123932	0.169492	0.152542	8	2
217	male	13.71	11.8	0.45	0.45	1.4	2.75	0.233051	0.118644	0.163636	0.163636	8	2
218	female	16.51	11.9	0.45	0.55	1.7	3	0.252101	0.142857	0.15	0.183333	8	2
219	female	14.46	12	0.45	0.4	1.55	2.85	0.2375	0.129167	0.157895	0.140351	8	2
220	male	15.69	12.4	0.45	0.45	1.6	2.9	0.233871	0.129032	0.155172	0.155172	8	2
221	male	16.43	12.4	0.45	0.45	1.45	2.95	0.237903	0.116935	0.152542	0.152542	8	2
222	female	16.9	12.5	0.5	0.5	1.65	3.1	0.248	0.132	0.16129	0.16129	8	2
223	female	16.73	12.7	0.45	0.45	1.5	2.95	0.232283	0.11811	0.152542	0.152542	8	2
224	male	18.97	12.8	0.5	0.5	1.6	3.1	0.242188	0.125	0.16129	0.16129	8	2
225	male	16.9	12.8	0.4	0.5	1.6	2.95	0.230469	0.125	0.135593	0.169492	8	2
226	female	18.91	13	0.45	0.45	1.75	3.05	0.234615	0.134615	0.147541	0.147541	8	2
227	male	18.95	13	0.45	0.55	1.65	3.2	0.246154	0.126923	0.140625	0.171875	8	2
228	male	18.59	13.2	0.55	0.55	1.65	3.15	0.238636	0.125	0.174603	0.174603	8	2
229	female	21.87	13.5	0.45	0.6	1.75	3.4	0.251852	0.12963	0.132353	0.176471	8	2
230	male	19.35	13.6	0.45	0.55	1.65	3.2	0.235294	0.121324	0.140625	0.171875	8	2
231	male	21.11	13.9	0.5	0.5	1.85	3.45	0.248201	0.133094	0.144928	0.144928	8	2
232	male	21.05	14	0.5	0.5	1.85	3.35	0.239286	0.132143	0.149254	0.149254	8	2
233	female	17.5	14.8	0.5	0.55	1.9	3.45	0.233108	0.128378	0.144928	0.15942	8	2
234	male	15.2	15.3	0.5	0.65	2.1	3.6	0.235294	0.137255	0.138889	0.180556	8	2
235	female	2.77	7	0.3	0.15	1	1.75	0.25	0.142857	0.171429	0.0857143	9	1
236	female	3.43	7.7	0.3	0.15	0.85	1.85	0.24026	0.11039	0.162162	0.0810811	9	1
237	female	4.63	8	0.35	0.2	1.3	1.95	0.24375	0.1625	0.179487	0.102564	9	1
238	female	4.31	8	0.3	0.15	0.95	2.2	0.275	0.11875	0.136364	0.0681818	9	1
239	female	5.17	8	0.35	0.2	1.25	2	0.25	0.15625	0.175	0.1	9	1
240	female	4.09	8.1	0.3	0.15	1	1.9	0.234568	0.123457	0.157895	0.0789474	9	1
241	female	4.49	8.2	0.35	0.2	1.3	2.1	0.256098	0.158537	0.166667	0.0952381	9	1
242	female	4.13	8.2	0.35	0.15	1	1.9	0.231707	0.121951	0.184211	0.0789474	9	1
243	female	4.37	8.2	0.3	0.15	1.1	1.9	0.231707	0.134146	0.157895	0.0789474	9	1
244	female	5.2	8.3	0.35	0.2	1.2	2.1	0.253012	0.144578	0.166667	0.0952381	9	1
245	female	5.04	8.3	0.3	0.15	1.2	2	0.240964	0.144578	0.15	0.075	9	1
246	female	4.65	8.5	0.3	0.15	1.1	2	0.235294	0.129412	0.15	0.075	9	1
247	female	5.27	8.5	0.35	0.2	1.3	2.1	0.247059	0.152941	0.166667	0.0952381	9	1
248	male	7.21	9	0.35	0.25	1.3	2.5	0.277778	0.144444	0.14	0.1	9	1
249	male	5.46	9.4	0.5	0.4	0.95	2.3	0.244681	0.101064	0.217391	0.173913	9	1
250	female	7.88	10.2	0.5	0.35	1.15	2.45	0.240196	0.112745	0.204082	0.142857	9	1
251	female	8.41	10.4	0.5	0.4	1.35	2.6	0.25	0.129808	0.192308	0.153846	9	1
252	male	12.05	11.5	0.45	0.45	1.45	2.55	0.221739	0.126087	0.176471	0.176471	9	1
253	female	11.25	12	0.5	0.4	1.35	2.95	0.245833	0.1125	0.169492	0.135593	9	1
254	male	16.5	13	0.5	0.45	1.75	3.95	0.303846	0.134615	0.126582	0.113924	9	1
255	male	13.43	13	0.55	0.45	1.65	2.7	0.207692	0.126923	0.203704	0.166667	9	1
256	male	16.35	13.25	0.55	0.55	2	3.65	0.275472	0.150943	0.150685	0.150685	9	1
257	female	17.51	13.9	0.55	0.4	1.5	3.45	0.248201	0.107914	0.15942	0.115942	9	1
258	female	5.43	9.5	0.45	0.4	1.1	2.2	0.231579	0.115789	0.204545	0.181818	9	2
259	male	9.35	10	0.45	0.4	1.35	2.55	0.255	0.135	0.176471	0.156863	9	2
260	male	10.61	11.2	0.5	0.35	1.35	2.65	0.236607	0.120536	0.188679	0.132075	9	2
261	female	11.67	11.3	0.5	0.4	1.5	2.65	0.234513	0.132743	0.188679	0.150943	9	2
262	female	13.73	11.5	0.55	0.5	1.55	2.95	0.256522	0.134783	0.186441	0.169492	9	2
263	female	11.45	11.6	0.5	0.35	1.45	2.85	0.24569	0.125	0.175439	0.122807	9	2
264	female	11.7	11.6	0.55	0.45	1.35	2.85	0.24569	0.116379	0.192982	0.157895	9	2
265	female	12.05	11.6	0.55	0.4	1.45	3.1	0.267241	0.125	0.177419	0.129032	9	2
266	female	14.24	11.6	0.5	0.4	1.55	3.05	0.262931	0.133621	0.163934	0.131148	9	2
267	male	9.87	11.6	0.5	0.35	1.25	2.85	0.24569	0.107759	0.175439	0.122807	9	2
268	male	10.74	11.9	0.55	0.35	1.15	2.85	0.239496	0.0966387	0.192982	0.122807	9	2
269	female	12.52	12	0.45	0.35	1.45	3	0.25	0.120833	0.15	0.116667	9	2
270	female	12.64	12.1	0.5	0.45	1.5	2.9	0.239669	0.123967	0.172414	0.155172	9	2
271	male	12.39	12.5	0.5	0.35	1.4	3.05	0.244	0.112	0.163934	0.114754	9	2
272	male	18.05	12.6	0.5	0.45	1.5	3.3	0.261905	0.119048	0.151515	0.136364	9	2
273	male	7.05	9.5	0.45	0.4	1.15	2.45	0.257895	0.121053	0.183673	0.163265	10	1
274	female	6.31	9.6	0.45	0.35	1.05	2.4	0.25	0.109375	0.1875	0.145833	10	1
275	male	6.86	10.2	0.45	0.35	1.15	2.35	0.230392	0.112745	0.191489	0.148936	10	1
276	male	7.34	10.3	0.5	0.4	1.1	2.25	0.218447	0.106796	0.222222	0.177778	10	1
277	female	8.3	10.6	0.45	0.35	1.2	2.35	0.221698	0.113208	0.191489	0.148936	10	1
278	male	8.68	11	0.45	0.35	1.25	2.7	0.245455	0.113636	0.166667	0.12963	10	1
279	female	9.67	11.2	0.5	0.35	1.05	2.6	0.232143	0.09375	0.192308	0.134615	10	1
280	male	9.07	11.2	0.45	0.4	1.15	2.6	0.232143	0.102679	0.173077	0.153846	10	1
281	male	9.92	11.5	0.45	0.45	1.35	2.6	0.226087	0.117391	0.173077	0.173077	10	1
282	female	11.4	11.6	0.45	0.35	1.25	2.95	0.25431	0.107759	0.152542	0.118644	10	1
283	male	10.68	11.7	0.45	0.4	1.15	2.65	0.226496	0.0982906	0.169811	0.150943	10	1
284	female	14.53	12.4	0.55	0.45	1.45	3	0.241935	0.116935	0.183333	0.15	10	1
285	female	15.39	12.6	0.65	0.5	1.45	3.15	0.25	0.115079	0.206349	0.15873	10	1
286	male	14.77	12.6	0.55	0.45	1.25	3.05	0.242063	0.0992063	0.180328	0.147541	10	1
287	female	18.29	13.5	0.5	0.45	1.55	3.35	0.248148	0.114815	0.149254	0.134328	10	1
288	female	18.3	13.8	0.5	0.45	1.35	3.1	0.224638	0.0978261	0.16129	0.145161	10	1
289	female	5.51	8.5	0.4	0.25	1.2	2.2	0.258824	0.141176	0.181818	0.113636	10	2
290	female	5.11	8.5	0.35	0.35	1.1	2.15	0.252941	0.129412	0.162791	0.162791	10	2
291	female	4.95	9.1	0.35	0.35	1	2.25	0.247253	0.10989	0.155556	0.155556	10	2
292	female	5.12	9.2	0.45	0.35	0.95	2.15	0.233696	0.103261	0.209302	0.162791	10	2
293	female	6.8	9.5	0.45	0.35	1.25	2.4	0.252632	0.131579	0.1875	0.145833	10	2
294	female	6.2	9.5	0.45	0.35	1.25	2.45	0.257895	0.131579	0.183673	0.142857	10	2
295	male	8.22	9.5	0.45	0.4	1.25	2.55	0.268421	0.131579	0.176471	0.156863	10	2
296	female	8.64	10	0.4	0.35	1.1	2.75	0.275	0.11	0.145455	0.127273	10	2
297	male	6.75	10	0.45	0.35	1.05	2.3	0.23	0.105	0.195652	0.152174	10	2
298	male	7.2	10.1	0.4	0.3	1.15	2.4	0.237624	0.113861	0.166667	0.125	10	2
299	female	8.47	10.3	0.5	0.35	1.3	2.85	0.276699	0.126214	0.175439	0.122807	10	2
300	male	7.43	10.3	0.4	0.4	1.05	2.35	0.228155	0.101942	0.170213	0.170213	10	2
301	male	7.81	10.3	0.45	0.35	1.15	2.45	0.237864	0.11165	0.183673	0.142857	10	2
302	male	8.31	10.4	0.5	0.35	1.1	2.8	0.269231	0.105769	0.178571	0.125	10	2
303	male	10.3	10.6	0.45	0.45	1.35	2.35	0.221698	0.127358	0.191489	0.191489	10	2
304	female	10.2	11	0.55	0.35	1.35	2.7	0.245455	0.122727	0.203704	0.12963	10	2
305	male	8.29	11.26	0.45	0.4	1.25	2.5	0.222025	0.111012	0.18	0.16	10	2
306	male	13.5	12	0.45	0.4	1.4	2.85	0.2375	0.116667	0.157895	0.140351	10	2
307	female	17.02	12.5	0.55	0.45	1.55	2.9	0.232	0.124	0.189655	0.155172	10	2
308	female	18.7	13.5	0.5	0.45	1.55	3.4	0.251852	0.114815	0.147059	0.132353	10	2
309	male	20.71	14	0.55	0.45	1.7	3.35	0.239286	0.121429	0.164179	0.134328	10	2
310	male	7.92	10.2	0.5	0.4	1.5	2.4	0.235294	0.147059	0.208333	0.166667	11	1
311	male	10.72	10.3	0.35	0.3	1.35	2.8	0.271845	0.131068	0.125	0.107143	11	1
312	male	8.48	10.6	0.5	0.3	1.2	2.8	0.264151	0.113208	0.178571	0.107143	11	1
313	male	10.07	10.8	0.45	0.55	1.5	2.8	0.259259	0.138889	0.160714	0.196429	11	1
314	male	9.67	11.2	0.5	0.55	1.3	2.75	0.245536	0.116071	0.181818	0.2	11	1
315	male	9.74	11.4	0.5	0.4	1.45	2.65	0.232456	0.127193	0.188679	0.150943	11	1
316	male	12.04	11.5	0.5	0.55	1.6	2.8	0.243478	0.13913	0.178571	0.196429	11	1
317	male	12.09	11.8	0.55	0.65	1.5	2.8	0.237288	0.127119	0.196429	0.232143	11	1
318	male	9.81	12.8	0.4	0.3	1.35	2.85	0.222656	0.105469	0.140351	0.105263	11	1
319	female	19.03	15	0.5	0.6	1.9	4.2	0.28	0.126667	0.119048	0.142857	11	1
320	male	3.56	7.7	0.35	0.3	0.95	2	0.25974	0.123377	0.175	0.15	11	2
321	male	3.8	7.9	0.3	0.3	0.75	1.9	0.240506	0.0949367	0.157895	0.157895	11	2
322	female	4.06	8.4	0.35	0.3	0.85	2.15	0.255952	0.10119	0.162791	0.139535	11	2
323	male	4.45	8.5	0.35	0.3	0.85	2	0.235294	0.1	0.175	0.15	11	2
324	female	5.17	8.6	0.3	0.3	0.9	2.2	0.255814	0.104651	0.136364	0.136364	11	2
325	female	4.25	8.6	0.25	0.2	0.8	2	0.232558	0.0930233	0.125	0.1	11	2
326	female	4.27	8.7	0.3	0.3	1	2.25	0.258621	0.114943	0.133333	0.133333	11	2
327	male	4.76	8.99	0.4	0.35	0.85	2.25	0.250278	0.0945495	0.177778	0.155556	11	2
328	male	6.5	9.1	0.35	0.35	0.95	2.2	0.241758	0.104396	0.159091	0.159091	11	2
329	male	6.02	9.2	0.35	0.3	0.95	2.15	0.233696	0.103261	0.162791	0.139535	11	2
330	male	6.6	9.3	0.45	0.35	1.15	2.25	0.241935	0.123656	0.2	0.155556	11	2
331	female	5.78	9.5	0.35	0.3	0.85	2.25	0.236842	0.0894737	0.155556	0.133333	11	2
332	male	7.55	10	0.35	0.35	1.15	2.35	0.235	0.115	0.148936	0.148936	11	2
333	Female	26.33	15.1	0.5	0.45	2.15	3.55	0.235099	0.142384	0.140845	0.126761	1	4
334	Male	22.4	13.6	0.5	0.55	1.8	3.3	0.242647	0.132353	0.151515	0.166667	1	4
335	Male	19.08	13.2	0.45	0.45	1.7	3.35	0.253788	0.128788	0.134328	0.134328	1	4
336	Female	15.21	13.2	0.55	0.35	1.5	3.1	0.234848	0.113636	0.177419	0.112903	1	4
337	Male	14	11.2	0.45	0.4	1.55	2.95	0.263393	0.138393	0.152542	0.135593	1	4
338	Female	15.77	11.7	0.45	0.4	1.55	2.8	0.239316	0.132479	0.160714	0.142857	1	4
339	Male	15	13.7	0.45	0.45	1.55	2.95	0.215328	0.113139	0.152542	0.152542	1	4
340	Female	13.2	11.9	0.5	0.5	1.55	3	0.252101	0.130252	0.166667	0.166667	1	4
341	Male	16.67	13.7	0.5	0.45	1.45	3.15	0.229927	0.105839	0.15873	0.142857	1	4
342	Male	13.45	11.4	0.5	0.35	1.6	2.75	0.241228	0.140351	0.181818	0.127273	1	4
343	Male	12.91	12.1	0.45	0.35	1.35	2.85	0.235537	0.11157	0.157895	0.122807	1	4
344	Female	11.82	11	0.4	0.35	1.45	2.6	0.236364	0.131818	0.153846	0.134615	1	4
345	Male	10.33	10.8	0.45	0.4	1.35	2.6	0.240741	0.125	0.173077	0.153846	1	4
346	Male	24.77	15.1	0.45	0.7	1.75	3.65	0.241722	0.115894	0.123288	0.191781	1	3
347	Male	10.65	11.3	0.45	0.55	1.35	2.7	0.238938	0.119469	0.166667	0.203704	1	3
348	Female	14.77	12.5	0.45	0.5	1.4	2.95	0.236	0.112	0.152542	0.169492	1	3
349	Female	13.4	12.4	0.45	0.55	1.4	2.95	0.237903	0.112903	0.152542	0.186441	1	3
350	Female	15.94	12.7	0.45	0.35	1.6	3.05	0.240157	0.125984	0.147541	0.114754	1	3
351	Female	12.07	12.3	0.4	0.4	1.25	2.85	0.231707	0.101626	0.140351	0.140351	1	3
352	Male	12.79	12.9	0.5	0.45	1.2	2.7	0.209302	0.0930233	0.185185	0.166667	1	3
353	Female	9.39	11.2	0.45	0.35	1.5	2.65	0.236607	0.133929	0.169811	0.132075	1	3
354	Female	5.75	8.3	0.3	0.2	1.1	2.15	0.259036	0.13253	0.139535	0.0930233	10	4
355	Female	5.95	8.7	0.3	0.25	1.1	2.1	0.241379	0.126437	0.142857	0.119048	10	4
356	Male	10.78	10.8	0.3	0.25	1.25	2.3	0.212963	0.115741	0.130435	0.108696	10	4
357	Male	9.67	10.5	0.35	0.2	1.3	2.35	0.22381	0.12381	0.148936	0.0851064	10	4
358	Female	6.6	9	0.3	0.2	1.3	2.2	0.244444	0.144444	0.136364	0.0909091	10	4
359	Female	7.62	8.5	0.35	0.2	1.15	2.15	0.252941	0.135294	0.162791	0.0930233	10	4
360	Female	7.27	9	0.35	0.15	1.2	2.25	0.25	0.133333	0.155556	0.0666667	10	4
361	Female	10.6	10.4	0.35	0.25	1.45	2.3	0.221154	0.139423	0.152174	0.108696	10	4
362	Female	6.84	9.2	0.3	0.15	1.25	2.15	0.233696	0.13587	0.139535	0.0697674	10	4
363	Female	6.82	9.2	0.35	0.2	1.15	2.15	0.233696	0.125	0.162791	0.0930233	10	4
364	Male	6.89	9.5	0.4	0.25	1.05	2	0.210526	0.110526	0.2	0.125	10	4
365	Female	6.84	9.2	0.3	0.15	1.25	2.15	0.233696	0.13587	0.139535	0.0697674	10	3
366	Female	6.82	9.2	0.35	0.2	1.15	2.15	0.233696	0.125	0.162791	0.0930233	10	3
367	Male	6.89	9.5	0.4	0.25	1.05	2	0.210526	0.110526	0.2	0.125	10	3
368	Female	5.09	8.8	0.35	0.15	0.95	2.15	0.244318	0.107955	0.162791	0.0697674	10	3
369	Female	7.84	9.3	0.35	0.2	1.2	2.3	0.247312	0.129032	0.152174	0.0869565	10	3
370	Female	18.89	13	0.5	0.25	1.95	3.15	0.242308	0.15	0.15873	0.0793651	10	3
371	Female	5.69	8.9	0.35	0.15	1.2	2	0.224719	0.134831	0.175	0.075	10	3
372	Female	13.19	12	0.5	0.25	1.5	2.9	0.241667	0.125	0.172414	0.0862069	10	3
373	Female	7.11	9.3	0.35	0.15	1.35	2.4	0.258065	0.145161	0.145833	0.0625	10	3
374	Female	8.08	10	0.35	0.15	1.4	2.35	0.235	0.14	0.148936	0.0638298	10	3
375	Male	5.97	8.8	0.4	0.25	1.15	2	0.227273	0.130682	0.2	0.125	10	3
376	Male	9.87	10.5	0.4	0.25	1.4	2.35	0.22381	0.133333	0.170213	0.106383	10	3
377	Female	5.82	8.9	0.35	0.15	1.3	2.15	0.241573	0.146067	0.162791	0.0697674	10	3
378	Female	8.62	9.5	0.3	0.15	1.1	2.15	0.226316	0.115789	0.139535	0.0697674	10	3
379	Male	6.03	9.4	0.35	0.15	1.25	2.05	0.218085	0.132979	0.170732	0.0731707	10	3
380	Female	7.35	10	0.35	0.2	1.3	2.25	0.225	0.13	0.155556	0.0888889	10	3
381	Male	5.32	8.9	0.35	0.2	0.95	1.95	0.219101	0.106742	0.179487	0.102564	10	3
382	Female	5.82	8.8	0.35	0.1	1.3	2.15	0.244318	0.147727	0.162791	0.0465116	10	3
383	Female	5.09	8.8	0.35	0.15	0.95	2.15	0.244318	0.107955	0.162791	0.0697674	11	4
384	Female	7.84	9.3	0.35	0.2	1.2	2.3	0.247312	0.129032	0.152174	0.0869565	11	4
385	Male	8.09	9.7	0.35	0.25	1.15	2.15	0.221649	0.118557	0.162791	0.116279	11	4
386	Male	7.69	9.8	0.3	0.3	1.15	2.15	0.219388	0.117347	0.139535	0.139535	11	4
387	Female	6.88	9.3	0.3	0.15	1.2	2.05	0.22043	0.129032	0.146341	0.0731707	11	4
388	Female	8.85	10	0.35	0.25	1.3	2.5	0.25	0.13	0.14	0.1	11	4
389	Female	9.93	10	0.3	0.25	1.4	2.25	0.225	0.14	0.133333	0.111111	11	4
390	Female	8.08	9.8	0.3	0.25	1.2	2.25	0.229592	0.122449	0.133333	0.111111	11	4
391	Female	8.99	10	0.3	0.25	1.35	2.3	0.23	0.135	0.130435	0.108696	11	4
392	Female	7.31	9.2	0.3	0.2	1.25	2.05	0.222826	0.13587	0.146341	0.097561	11	4
393	Female	6.15	9.6	0.3	0.2	1.15	2.15	0.223958	0.119792	0.139535	0.0930233	11	4
394	Female	9.04	9.8	0.3	0.25	1.4	2.45	0.25	0.142857	0.122449	0.102041	11	4
395	Male	5.36	9.3	0.35	0.15	1	2.25	0.241935	0.107527	0.155556	0.0666667	11	3
396	Female	6.83	9.7	0.3	0.15	1.2	2.3	0.237113	0.123711	0.130435	0.0652174	11	3
397	Male	8.08	10.2	0.35	0.2	1.3	2.4	0.235294	0.127451	0.145833	0.0833333	11	3
398	Female	8.85	10.2	0.35	0.25	1.4	2.3	0.22549	0.137255	0.152174	0.108696	11	3
399	Female	6.64	9.3	0.3	0.15	1.15	2.15	0.231183	0.123656	0.139535	0.0697674	11	3
400	Male	10.32	10.5	0.35	0.2	1.6	2.7	0.257143	0.152381	0.12963	0.0740741	11	3
401	Male	8.36	10	0.3	0.2	1.4	2.5	0.25	0.14	0.12	0.08	11	3
402	Female	7.05	9.5	0.3	0.15	1.3	2.4	0.252632	0.136842	0.125	0.0625	11	3
403	Female	10.12	10.8	0.3	0.2	1.4	2.6	0.240741	0.12963	0.115385	0.0769231	11	3
404	Male	11.56	10.9	0.4	0.2	1.7	2.6	0.238532	0.155963	0.153846	0.0769231	11	3
405	Female	6.82	9.7	0.3	0.15	1.15	2.35	0.242268	0.118557	0.12766	0.0638298	11	3
406	Female	8.91	10.4	0.3	0.15	1.3	2.45	0.235577	0.125	0.122449	0.0612245	11	3
407	Female	5.65	8.8	0.3	0.15	1.2	2.1	0.238636	0.136364	0.142857	0.0714286	11	3
408	Male	5.35	9	0.3	0.15	1	2.3	0.255556	0.111111	0.130435	0.0652174	11	3
409	Female	4.97	8.4	0.3	0.1	1.05	2.05	0.244048	0.125	0.146341	0.0487805	11	3
410	Male	5.65	9	0.35	0.15	1.05	1.9	0.211111	0.116667	0.184211	0.0789474	11	3
411	Male	6.38	9.4	0.3	0.15	1.2	2.2	0.234043	0.12766	0.136364	0.0681818	11	3
412	Male	5.36	8.8	0.3	0.15	1.1	2.3	0.261364	0.125	0.130435	0.0652174	11	3
413	Male	6.49	9.6	0.35	0.15	1.2	2.3	0.239583	0.125	0.152174	0.0652174	11	3
414	Female	27.37	15.6	0.55	0.7	1.95	3.95	0.253205	0.125	0.139241	0.177215	2	4
415	Male	25.66	15.6	0.55	0.65	1.95	3.8	0.24359	0.125	0.144737	0.171053	2	4
416	Male	22.76	14.8	0.55	0.6	1.7	3.65	0.246622	0.114865	0.150685	0.164384	2	4
417	Male	23.99	14.7	0.5	0.5	1.8	3.55	0.241497	0.122449	0.140845	0.140845	2	4
418	Male	20.02	13.2	0.45	0.5	1.55	3.05	0.231061	0.117424	0.147541	0.163934	2	4
419	Female	14.02	11.5	0.45	0.65	1.55	2.75	0.23913	0.134783	0.163636	0.236364	2	4
420	Female	17.7	13	0.5	0.5	1.7	3.35	0.257692	0.130769	0.149254	0.149254	2	4
421	Female	12.84	11.7	0.4	0.45	1.55	2.95	0.252137	0.132479	0.135593	0.152542	2	4
422	Male	11.38	11.3	0.4	0.45	1.45	2.75	0.243363	0.128319	0.145455	0.163636	2	4
423	Male	10.77	11.3	0.45	0.4	1.4	2.9	0.256637	0.123894	0.155172	0.137931	2	4
424	Female	11.11	11	0.4	0.45	1.4	2.95	0.268182	0.127273	0.135593	0.152542	2	4
425	Female	12.28	11.6	0.4	0.35	1.45	2.75	0.237069	0.125	0.145455	0.127273	2	4
426	Female	6.22	9.4	0.4	0.35	1.3	2.25	0.239362	0.138298	0.177778	0.155556	2	4
427	Female	7.76	9.8	0.35	0.35	1.05	2.25	0.229592	0.107143	0.155556	0.155556	2	4
428	Male	6.78	9.4	0.4	0.35	1.2	2.25	0.239362	0.12766	0.177778	0.155556	2	4
429	Male	7.43	9.8	0.4	0.35	1.25	2.3	0.234694	0.127551	0.173913	0.152174	2	4
430	Female	7.86	9.9	0.35	0.3	1.25	2.35	0.237374	0.126263	0.148936	0.12766	2	4
431	Male	5	9.5	0.35	0.4	0.95	2.15	0.226316	0.1	0.162791	0.186047	2	4
432	Female	8.33	10.3	0.4	0.35	1.35	2.05	0.199029	0.131068	0.195122	0.170732	2	4
433	Male	6.8	9.7	0.35	0.4	1.15	2.3	0.237113	0.118557	0.152174	0.173913	2	4
434	Female	8.75	10.5	0.3	0.35	1.2	2.75	0.261905	0.114286	0.109091	0.127273	2	4
435	Female	10.19	10.9	0.35	0.35	1.35	2.65	0.243119	0.123853	0.132075	0.132075	2	4
436	Female	7.15	9.8	0.4	0.35	1.15	2.65	0.270408	0.117347	0.150943	0.132075	2	4
437	Male	12.85	11.8	0.4	0.35	1.25	2.7	0.228814	0.105932	0.148148	0.12963	2	4
438	Male	8.9	10.3	0.45	0.45	1.35	2.55	0.247573	0.131068	0.176471	0.176471	2	4
439	Female	8.77	11	0.45	0.35	1.35	2.55	0.231818	0.122727	0.176471	0.137255	2	4
440	Male	7.35	10	0.4	0.35	1.2	2.5	0.25	0.12	0.16	0.14	2	4
441	Female	6.87	9.7	0.4	0.25	1.15	2.5	0.257732	0.118557	0.16	0.1	2	4
442	Female	4.07	8.3	0.35	0.3	0.95	2.1	0.253012	0.114458	0.166667	0.142857	2	4
443	Male	6.18	9.3	0.45	0.3	1.15	2.35	0.252688	0.123656	0.191489	0.12766	2	4
444	Female	13.44	12.2	0.4	0.5	1.55	2.85	0.233607	0.127049	0.140351	0.175439	2	3
445	Male	12.47	11.6	0.4	0.55	1.45	2.9	0.25	0.125	0.137931	0.189655	2	3
446	Female	13.37	12.3	0.4	0.6	1.5	2.9	0.235772	0.121951	0.137931	0.206897	2	3
447	Female	19.7	13.8	0.45	0.6	1.1	3.4	0.246377	0.0797101	0.132353	0.176471	2	3
448	Male	9.81	10.6	0.45	0.45	1.35	2.45	0.231132	0.127358	0.183673	0.183673	2	3
449	Male	6.96	9.5	0.3	0.3	1.1	2.4	0.252632	0.115789	0.125	0.125	2	3
450	Male	10.75	11.5	0.4	0.4	1.35	2.65	0.230435	0.117391	0.150943	0.150943	2	3
451	Female	9.72	11.1	0.45	0.35	1.35	2.65	0.238739	0.121622	0.169811	0.132075	2	3
452	Female	5.77	9.2	0.3	0.3	1	2.2	0.23913	0.108696	0.136364	0.136364	2	3
453	Female	10.2	11	0.35	0.35	1.3	2.2	0.2	0.118182	0.159091	0.159091	2	3
454	Female	6.28	9.3	0.3	0.3	1.05	2.15	0.231183	0.112903	0.139535	0.139535	2	3
455	Female	4.05	8.5	0.3	0.2	0.95	1.95	0.229412	0.111765	0.153846	0.102564	2	3
456	Male	8.27	10.5	0.4	0.4	1.35	2.45	0.233333	0.128571	0.163265	0.163265	2	3
457	Female	6.26	9.2	0.3	0.3	1	2.25	0.244565	0.108696	0.133333	0.133333	2	3
458	Male	6.73	9.5	0.35	0.35	1.05	2.35	0.247368	0.110526	0.148936	0.148936	2	3
459	Male	5.44	9.2	0.35	0.35	1.05	2.25	0.244565	0.11413	0.155556	0.155556	2	3
460	Male	8.03	10.3	0.35	0.4	1.2	2.65	0.257282	0.116505	0.132075	0.150943	2	3
461	Female	4.6	8.3	0.25	0.25	1.05	2.05	0.246988	0.126506	0.121951	0.121951	2	3
462	Male	6.98	9.6	0.45	0.4	1.25	2.4	0.25	0.130208	0.1875	0.166667	2	3
463	Female	6.55	9.5	0.4	0.25	1.05	2.35	0.247368	0.110526	0.170213	0.106383	2	3
464	Male	10.24	11	0.4	0.4	1.25	2.65	0.240909	0.113636	0.150943	0.150943	2	3
465	Female	4.32	8.5	0.25	0.25	1	2.25	0.264706	0.117647	0.111111	0.111111	2	3
466	Male	12.32	11	0.45	0.45	1.35	2.65	0.240909	0.122727	0.169811	0.169811	3	4
467	Female	12.3	11.2	0.45	0.45	1.65	2.75	0.245536	0.147321	0.163636	0.163636	3	4
468	Male	10.69	11.1	0.45	0.45	1.3	2.65	0.238739	0.117117	0.169811	0.169811	3	4
469	Male	11.99	11.3	0.5	0.55	1.65	2.7	0.238938	0.146018	0.185185	0.203704	3	4
470	Male	8.57	10.2	0.4	0.4	1.25	2.45	0.240196	0.122549	0.163265	0.163265	3	4
471	Male	15.27	12.2	0.45	0.55	1.6	2.85	0.233607	0.131148	0.157895	0.192982	3	4
472	Male	10.96	11.7	0.45	0.5	1.35	3	0.25641	0.115385	0.15	0.166667	3	4
473	Female	16.35	13	0.45	0.35	1.7	3.35	0.257692	0.130769	0.134328	0.104478	3	3
474	Female	11.76	11.2	0.45	0.35	1.4	2.9	0.258929	0.125	0.155172	0.12069	3	3
475	Female	9.06	10.2	0.45	0.3	1.25	2.65	0.259804	0.122549	0.169811	0.113208	3	3
476	Male	9.69	10.7	0.45	0.35	1.25	2.8	0.261682	0.116822	0.160714	0.125	3	3
477	Female	11.69	12	0.45	0.45	1.35	2.95	0.245833	0.1125	0.152542	0.152542	3	3
478	Male	10.28	10.2	0.45	0.35	1.35	2.65	0.259804	0.132353	0.169811	0.132075	3	3
479	Female	8.43	10.1	0.35	0.35	1.2	2.6	0.257426	0.118812	0.134615	0.134615	3	3
480	Male	9.63	10.7	0.4	0.35	1.25	2.5	0.233645	0.116822	0.16	0.14	3	3
481	Male	12.33	11.7	0.45	0.45	1.4	2.95	0.252137	0.119658	0.152542	0.152542	3	3
482	Male	8.37	9.8	0.45	0.35	1.2	2.65	0.270408	0.122449	0.169811	0.132075	3	3
483	Male	9.03	10.6	0.45	0.35	1.2	2.8	0.264151	0.113208	0.160714	0.125	3	3
484	Male	6.55	9.5	0.45	0.35	1.05	2.4	0.252632	0.110526	0.1875	0.145833	3	3
485	Male	8.17	10.1	0.45	0.3	1.25	2.7	0.267327	0.123762	0.166667	0.111111	3	3
486	Female	6.58	9.5	0.4	0.35	1.05	2.35	0.247368	0.110526	0.170213	0.148936	3	3
487	Female	4.95	9	0.35	0.3	0.9	2.25	0.25	0.1	0.155556	0.133333	3	3
488	Male	7.67	9.5	0.35	0.35	1.1	2.35	0.247368	0.115789	0.148936	0.148936	3	3
489	Male	5.61	9.3	0.3	0.25	1	2.35	0.252688	0.107527	0.12766	0.106383	3	3
490	Male	4.21	8	0.35	0.25	1	2.15	0.26875	0.125	0.162791	0.116279	3	3
491	Male	4.45	9	0.35	0.25	0.85	2.35	0.261111	0.0944444	0.148936	0.106383	3	3
492	Male	5.28	8.9	0.35	0.3	0.95	2.25	0.252809	0.106742	0.155556	0.133333	3	3
493	Male	3.48	8	0.35	0.2	0.85	2.25	0.28125	0.10625	0.155556	0.0888889	3	3
494	Male	3.31	7.6	0.35	0.2	0.8	2.15	0.282895	0.105263	0.162791	0.0930233	3	3
495	Female	9.98	10.6	0.35	0.2	1.4	2.6	0.245283	0.132075	0.134615	0.0769231	4	4
496	Female	8.96	10.5	0.35	0.2	1.2	2.5	0.238095	0.114286	0.14	0.08	4	4
497	Male	8.87	10.8	0.4	0.2	1.2	2.5	0.231481	0.111111	0.16	0.08	4	4
498	Male	9.75	11	0.3	0.2	1.2	2.45	0.222727	0.109091	0.122449	0.0816327	4	4
499	Male	10.65	11.2	0.4	0.25	1.4	2.8	0.25	0.125	0.142857	0.0892857	4	4
500	Female	7.12	9.4	0.3	0.2	1.05	2.5	0.265957	0.111702	0.12	0.08	4	4
501	Male	8.87	10.4	0.4	0.2	1.2	2.5	0.240385	0.115385	0.16	0.08	4	4
502	Male	8.83	10.4	0.35	0.25	1.1	2.4	0.230769	0.105769	0.145833	0.104167	4	4
503	Male	6.23	9.8	0.4	0.2	0.9	2.3	0.234694	0.0918367	0.173913	0.0869565	4	4
504	Male	7.08	9.9	0.4	0.2	1.25	2.2	0.222222	0.126263	0.181818	0.0909091	4	4
505	Male	6.42	9.3	0.35	0.15	1.15	2.2	0.236559	0.123656	0.159091	0.0681818	4	4
506	Male	20.97	13.3	0.4	0.35	1.7	3.5	0.263158	0.12782	0.114286	0.1	4	4
507	Female	5.78	9	0.2	0.15	1.1	2.45	0.272222	0.122222	0.0816327	0.0612245	4	4
508	Male	11.07	11.5	0.4	0.3	1.35	2.8	0.243478	0.117391	0.142857	0.107143	4	4
509	Male	8.94	10.2	0.4	0.2	1.3	2.5	0.245098	0.127451	0.16	0.08	4	4
510	Male	9.96	10.9	0.35	0.25	1.2	2.5	0.229358	0.110092	0.14	0.1	4	4
511	Female	6.42	9.5	0.3	0.25	1.05	2.3	0.242105	0.110526	0.130435	0.108696	4	4
512	Male	9.04	10.8	0.35	0.3	1.3	2.7	0.25	0.12037	0.12963	0.111111	4	4
513	Female	7.01	9.5	0.35	0.2	1.15	2.15	0.226316	0.121053	0.162791	0.0930233	4	4
514	Male	12.56	11.4	0.35	0.25	1.55	2.6	0.22807	0.135965	0.134615	0.0961538	4	4
515	Male	9.02	10.4	0.4	0.2	1.3	2.3	0.221154	0.125	0.173913	0.0869565	4	4
516	Male	20.16	13.3	0.4	0.3	1.8	3.35	0.25188	0.135338	0.119403	0.0895522	4	4
517	Male	10.48	10.9	0.3	0.25	1.2	2.35	0.215596	0.110092	0.12766	0.106383	4	4
518	Male	7.98	10.2	0.3	0.2	1.2	2.5	0.245098	0.117647	0.12	0.08	4	4
519	Male	10.4	11	0.4	0.25	1.3	2.8	0.254545	0.118182	0.142857	0.0892857	4	3
520	Male	6.8	9.6	0.35	0.2	1.1	2.4	0.25	0.114583	0.145833	0.0833333	4	3
521	Female	9.32	10.3	0.4	0.25	1.3	2.5	0.242718	0.126214	0.16	0.1	4	3
522	Male	15.22	12.1	0.45	0.35	1.5	2.4	0.198347	0.123967	0.1875	0.145833	4	3
523	Female	8.82	10	0.4	0.25	1.2	2.6	0.26	0.12	0.153846	0.0961538	4	3
524	Female	9.99	10.3	0.45	0.25	1.4	2.7	0.262136	0.135922	0.166667	0.0925926	4	3
525	Male	7.5	9.6	0.4	0.25	1.1	2.2	0.229167	0.114583	0.181818	0.113636	4	3
526	Female	9.16	10.5	0.45	0.25	1.25	2.5	0.238095	0.119048	0.18	0.1	4	3
527	Male	14.35	12	0.45	0.3	1.7	2.75	0.229167	0.141667	0.163636	0.109091	4	3
528	Male	8.44	10.5	0.4	0.25	1.2	2.4	0.228571	0.114286	0.166667	0.104167	4	3
529	Female	5.65	8.6	0.35	0.2	1	2.2	0.255814	0.116279	0.159091	0.0909091	5	4
530	Female	7.45	9.5	0.4	0.2	1.05	2.25	0.236842	0.110526	0.177778	0.0888889	5	4
531	Male	8.08	9.4	0.4	0.25	1.2	2.3	0.244681	0.12766	0.173913	0.108696	5	4
532	Female	6.86	9.3	0.35	0.2	1.15	2.3	0.247312	0.123656	0.152174	0.0869565	5	4
533	Male	6.72	9.3	0.35	0.2	1.2	2.15	0.231183	0.129032	0.162791	0.0930233	5	4
534	Female	4.75	8	0.3	0.15	1.05	2.15	0.26875	0.13125	0.139535	0.0697674	5	4
535	Female	6.5	8.9	0.35	0.15	1	2.1	0.235955	0.11236	0.166667	0.0714286	5	4
536	Female	6.05	8.6	0.35	0.15	1.05	2.05	0.238372	0.122093	0.170732	0.0731707	5	4
537	Male	8.53	9.8	0.4	0.2	1.25	2.15	0.219388	0.127551	0.186047	0.0930233	5	4
538	Male	5.05	8.5	0.3	0.15	1.05	1.9	0.223529	0.123529	0.157895	0.0789474	5	4
539	Female	6.07	9.9	0.3	0.15	1.15	2	0.20202	0.116162	0.15	0.075	5	4
540	Male	7.81	10	0.35	0.2	1.1	2.25	0.225	0.11	0.155556	0.0888889	5	4
541	Female	6.32	9	0.3	0.15	1.05	2.15	0.238889	0.116667	0.139535	0.0697674	5	4
542	Female	5.46	8.5	0.35	0.15	0.95	2	0.235294	0.111765	0.175	0.075	5	4
543	Female	5.81	8.5	0.35	0.15	1.05	2.05	0.241176	0.123529	0.170732	0.0731707	5	4
544	Male	6.47	9.4	0.3	0.15	1.2	2.2	0.234043	0.12766	0.136364	0.0681818	5	4
545	Female	5.51	8.5	0.35	0.2	1.1	1.95	0.229412	0.129412	0.179487	0.102564	5	4
546	Male	9.1	9.9	0.4	0.2	1.2	2.35	0.237374	0.121212	0.170213	0.0851064	5	4
547	Male	3.54	7.9	0.25	0.1	0.95	1.8	0.227848	0.120253	0.138889	0.0555556	5	4
548	Male	6.55	9.2	0.35	0.2	1.15	2.1	0.228261	0.125	0.166667	0.0952381	5	4
549	Male	8.1	9.6	0.3	0.2	1.25	2.15	0.223958	0.130208	0.139535	0.0930233	5	4
550	Female	5.09	8.8	0.3	0.2	0.9	1.8	0.204545	0.102273	0.166667	0.111111	5	3
551	Male	8.78	9.9	0.35	0.3	1.15	2.15	0.217172	0.116162	0.162791	0.139535	5	3
552	Female	3.37	7.8	0.3	0.1	0.8	1.9	0.24359	0.102564	0.157895	0.0526316	5	3
553	Female	7.12	9.1	0.3	0.15	1	2.2	0.241758	0.10989	0.136364	0.0681818	5	3
554	Female	5.13	8.4	0.3	0.15	0.95	2.05	0.244048	0.113095	0.146341	0.0731707	5	3
555	Male	5.51	8.7	0.35	0.2	0.95	2.1	0.241379	0.109195	0.166667	0.0952381	5	3
556	Female	3.57	7.7	0.3	0.15	0.8	1.9	0.246753	0.103896	0.157895	0.0789474	5	3
557	Male	6.18	9.2	0.35	0.25	1	2.15	0.233696	0.108696	0.162791	0.116279	5	3
558	Female	6.75	9.3	0.35	0.2	1	2.3	0.247312	0.107527	0.152174	0.0869565	5	3
559	Female	5.84	9	0.35	0.15	0.95	2.05	0.227778	0.105556	0.170732	0.0731707	5	3
560	Female	4.5	8.1	0.35	0.15	0.85	2	0.246914	0.104938	0.175	0.075	5	3
561	Female	6.09	9.2	0.3	0.15	1	2.2	0.23913	0.108696	0.136364	0.0681818	5	3
562	Female	4.37	8.1	0.3	0.15	0.75	2.1	0.259259	0.0925926	0.142857	0.0714286	5	3
563	Female	3.69	7.8	0.35	0.15	0.8	1.9	0.24359	0.102564	0.184211	0.0789474	5	3
564	Male	4.49	8.5	0.35	0.15	0.8	2	0.235294	0.0941176	0.175	0.075	5	3
565	Female	7.67	9.3	0.45	0.35	1.35	2.55	0.274194	0.145161	0.176471	0.137255	6	4
566	Female	7.74	9.4	0.35	0.3	1.35	2.35	0.25	0.143617	0.148936	0.12766	6	4
567	Male	12.12	10.6	0.4	0.4	1.4	2.7	0.254717	0.132075	0.148148	0.148148	6	4
568	Male	12.75	11	0.4	0.45	1.55	2.55	0.231818	0.140909	0.156863	0.176471	6	4
569	Female	9.2	10.2	0.4	0.35	1.45	2.85	0.279412	0.142157	0.140351	0.122807	6	4
570	Male	12.27	11	0.45	0.45	1.45	2.45	0.222727	0.131818	0.183673	0.183673	6	4
571	Female	9.09	9.7	0.35	0.4	1.4	2.45	0.252577	0.14433	0.142857	0.163265	6	4
572	Male	6.07	8.8	0.4	0.3	1.15	2.35	0.267045	0.130682	0.170213	0.12766	6	4
573	Male	12.48	11	0.45	0.45	1.5	2.55	0.231818	0.136364	0.176471	0.176471	6	4
574	Female	8.01	9.5	0.4	0.3	1.35	2.35	0.247368	0.142105	0.170213	0.12766	6	4
575	Male	10.14	10.5	0.4	0.35	1.35	2.55	0.242857	0.128571	0.156863	0.137255	6	4
576	Male	10.69	10.9	0.45	0.35	1.35	2.55	0.233945	0.123853	0.176471	0.137255	6	4
577	Female	7.04	9.1	0.35	0.25	1.35	2.15	0.236264	0.148352	0.162791	0.116279	6	4
578	Female	7.05	9.1	0.35	0.35	1.25	2.25	0.247253	0.137363	0.155556	0.155556	6	4
579	Female	2.47	7	0.3	0.2	0.7	1.75	0.25	0.1	0.171429	0.114286	6	4
580	Female	5.99	8.8	0.35	0.25	1.15	2.3	0.261364	0.130682	0.152174	0.108696	6	4
581	Male	12.11	10.7	0.45	0.4	1.4	2.55	0.238318	0.130841	0.176471	0.156863	6	4
582	Male	12	10.9	0.45	0.45	1.45	2.65	0.243119	0.133028	0.169811	0.169811	6	4
583	Female	8.63	9.5	0.4	0.35	1.35	2.35	0.247368	0.142105	0.170213	0.148936	6	4
584	Male	10.52	11.6	0.4	0.4	1.35	2.35	0.202586	0.116379	0.170213	0.170213	6	4
585	Male	11.52	10.5	0.35	0.45	1.45	2.55	0.242857	0.138095	0.137255	0.176471	6	4
586	Female	8.26	9.3	0.4	0.35	1.35	2.35	0.252688	0.145161	0.170213	0.148936	6	4
587	Female	5.74	8.2	0.35	0.35	1.5	2.05	0.25	0.182927	0.170732	0.170732	6	4
588	Female	6.37	8	0.4	0.35	1.15	2.25	0.28125	0.14375	0.177778	0.155556	6	4
589	Female	15.4	12	0.45	0.45	1.8	3	0.25	0.15	0.15	0.15	6	3
590	Female	12.14	11.3	0.5	0.45	1.25	2.85	0.252212	0.110619	0.175439	0.157895	6	3
591	Female	12.06	11.3	0.45	0.55	1.4	2.95	0.261062	0.123894	0.152542	0.186441	6	3
592	Male	12.25	11.8	0.45	0.45	1.5	2.95	0.25	0.127119	0.152542	0.152542	6	3
593	Male	8.78	11	0.45	0.45	1.2	2.65	0.240909	0.109091	0.169811	0.169811	6	3
594	Male	10.16	11.2	0.45	0.45	1.15	2.95	0.263393	0.102679	0.152542	0.152542	6	3
595	Male	4.81	8.7	0.4	0.35	1	2.15	0.247126	0.114943	0.186047	0.162791	6	3
596	Male	5.05	8.3	0.35	0.3	1	2.35	0.283133	0.120482	0.148936	0.12766	6	3
597	Male	8.72	10.1	0.35	0.4	1.25	2.4	0.237624	0.123762	0.145833	0.166667	7	4
598	Male	5.22	8.6	0.35	0.3	0.95	2.15	0.25	0.110465	0.162791	0.139535	7	4
599	Male	4.58	8.4	0.35	0.3	0.95	2.05	0.244048	0.113095	0.170732	0.146341	7	4
600	Female	7.17	9	0.35	0.35	1.25	2.35	0.261111	0.138889	0.148936	0.148936	7	4
601	Female	5.21	8.5	0.4	0.35	1	2.15	0.252941	0.117647	0.186047	0.162791	7	4
602	Female	5.46	9	0.35	0.3	1	2.15	0.238889	0.111111	0.162791	0.139535	7	4
603	Male	5.16	9	0.35	0.35	0.95	2.25	0.25	0.105556	0.155556	0.155556	7	4
604	Male	5.02	8.6	0.35	0.35	0.95	2.2	0.255814	0.110465	0.159091	0.159091	7	4
605	Male	4.91	8.6	0.3	0.3	0.95	2.05	0.238372	0.110465	0.146341	0.146341	7	4
606	Female	6.61	8.2	0.35	0.4	1.2	2.15	0.262195	0.146341	0.162791	0.186047	7	4
607	Male	5.5	9.2	0.35	0.35	0.95	2.3	0.25	0.103261	0.152174	0.152174	7	4
608	Male	3.69	7.9	0.35	0.3	0.8	1.95	0.246835	0.101266	0.179487	0.153846	7	4
609	Male	4.33	8.3	0.35	0.35	0.9	2.05	0.246988	0.108434	0.170732	0.170732	7	4
610	Female	3.71	7.7	0.35	0.3	0.95	1.9	0.246753	0.123377	0.184211	0.157895	7	4
611	Male	7.19	8.2	0.35	0.4	1.2	2.35	0.286585	0.146341	0.148936	0.170213	7	4
612	Male	4.5	8.5	0.35	0.3	0.95	2.1	0.247059	0.111765	0.166667	0.142857	7	4
613	Female	5.39	8.7	0.4	0.35	1.05	2.45	0.281609	0.12069	0.163265	0.142857	7	4
614	Male	5.17	8.8	0.35	0.3	0.95	2	0.227273	0.107955	0.175	0.15	7	4
615	Female	4.72	8.9	0.35	0.25	0.95	2.4	0.269663	0.106742	0.145833	0.104167	7	4
616	Female	5.91	8.9	0.4	0.3	1.05	2.15	0.241573	0.117978	0.186047	0.139535	7	4
617	Female	4.17	8.2	0.35	0.35	0.95	2.15	0.262195	0.115854	0.162791	0.162791	7	4
618	Female	5.32	8.6	0.35	0.3	1.05	2.25	0.261628	0.122093	0.155556	0.133333	7	4
619	Female	18.58	15.1	0.55	0.7	2.05	3.9	0.258278	0.135762	0.141026	0.179487	7	3
620	Female	13.79	13	0.45	0.45	1.45	3	0.230769	0.111538	0.15	0.15	7	3
621	Female	17.06	13.3	0.5	0.5	1.6	3.15	0.236842	0.120301	0.15873	0.15873	7	3
622	Female	19.54	13.3	0.55	0.6	1.7	3.2	0.240602	0.12782	0.171875	0.1875	7	3
623	Male	3.41	8.4	0.35	0.3	0.85	2.1	0.25	0.10119	0.166667	0.142857	7	3
624	Male	11.54	11.5	0.45	0.55	1.3	2.85	0.247826	0.113043	0.157895	0.192982	7	3
625	Female	4.85	8.7	0.38	0.3	1	2.2	0.252874	0.114943	0.172727	0.136364	7	3
626	Male	5.87	8.7	0.35	0.25	0.95	2.25	0.258621	0.109195	0.155556	0.111111	7	3
627	Female	11.97	12	0.4	0.45	1.4	2.75	0.229167	0.116667	0.145455	0.163636	7	3
628	Male	19.47	13.1	0.4	0.3	1.75	3	0.229008	0.133588	0.133333	0.1	8	4
629	Female	23.79	14.4	0.4	0.35	1.75	3.5	0.243056	0.121528	0.114286	0.1	8	4
630	Female	25.72	13.7	0.45	0.3	1.75	3.05	0.222628	0.127737	0.147541	0.0983607	8	4
631	Female	26.56	13.6	0.45	0.45	1.95	3.1	0.227941	0.143382	0.145161	0.145161	8	4
632	Female	12.14	14.5	0.35	0.3	1.4	2.75	0.189655	0.0965517	0.127273	0.109091	8	4
633	Female	18.63	12.8	0.5	0.35	1.55	2.95	0.230469	0.121094	0.169492	0.118644	8	4
634	Female	21.33	12.9	0.5	0.4	1.8	3.15	0.244186	0.139535	0.15873	0.126984	8	4
635	Female	14.05	11.8	0.45	0.3	1.55	2.8	0.237288	0.131356	0.160714	0.107143	8	4
636	Female	11.24	10.9	0.4	0.25	1.6	2.45	0.224771	0.146789	0.163265	0.102041	8	4
637	Male	8.26	10	0.35	0.2	1.2	2.35	0.235	0.12	0.148936	0.0851064	8	4
638	Female	5.58	8.4	0.3	0.2	1.05	2.05	0.244048	0.125	0.146341	0.097561	8	4
639	Male	9.68	10.3	0.35	0.25	1.4	2.4	0.23301	0.135922	0.145833	0.104167	8	4
640	Male	5.6	8.8	0.35	0.2	1	2	0.227273	0.113636	0.175	0.1	8	4
641	Female	5.43	8.6	0.3	0.25	1	1.95	0.226744	0.116279	0.153846	0.128205	8	4
642	Female	4.54	8.2	0.3	0.2	0.85	1.95	0.237805	0.103659	0.153846	0.102564	8	4
643	Male	5.99	8.6	0.3	0.2	1.1	2	0.232558	0.127907	0.15	0.1	8	4
644	Male	5.6	8.8	0.35	0.2	1	2.25	0.255682	0.113636	0.155556	0.0888889	8	4
645	Female	5.19	8.5	0.3	0.2	1.1	2	0.235294	0.129412	0.15	0.1	8	4
646	Female	5.13	8.5	0.3	0.2	1	1.9	0.223529	0.117647	0.157895	0.105263	8	4
647	Male	5.1	8.7	0.3	0.2	0.95	2.2	0.252874	0.109195	0.136364	0.0909091	8	4
648	Female	6.18	8.7	0.4	0.2	1.1	2.05	0.235632	0.126437	0.195122	0.097561	8	4
649	Female	5.72	8.6	0.35	0.15	1	2	0.232558	0.116279	0.175	0.075	8	4
650	Female	4.14	7.8	0.3	0.2	0.95	2	0.25641	0.121795	0.15	0.1	8	4
651	Female	4.74	8.3	0.35	0.2	0.95	1.95	0.23494	0.114458	0.179487	0.102564	8	4
652	Male	4.18	8	0.3	0.2	0.85	1.9	0.2375	0.10625	0.157895	0.105263	8	4
653	Male	4.31	8.3	0.25	0.15	0.85	2.05	0.246988	0.10241	0.121951	0.0731707	8	4
654	Male	4.81	8.3	0.3	0.2	1	2.1	0.253012	0.120482	0.142857	0.0952381	8	4
655	Male	12.06	11.6	0.5	0.5	1.3	2.95	0.25431	0.112069	0.169492	0.169492	8	3
656	Male	20.14	13.7	0.5	0.6	1.55	3.4	0.248175	0.113139	0.147059	0.176471	8	3
657	Male	3.53	8	0.35	0.3	0.85	2.1	0.2625	0.10625	0.166667	0.142857	8	3
658	Female	5.43	8.7	0.35	0.3	1.05	2.1	0.241379	0.12069	0.166667	0.142857	8	3
659	Male	8.9	10	0.4	0.4	1.25	2.55	0.255	0.125	0.156863	0.156863	8	3
660	Female	3.62	8	0.3	0.25	1	2.15	0.26875	0.125	0.139535	0.116279	8	3
661	Female	6.32	9.5	0.35	0.35	1.15	2.35	0.247368	0.121053	0.148936	0.148936	8	3
662	Female	5	9	0.35	0.35	1	2.15	0.238889	0.111111	0.162791	0.162791	8	3
663	Male	5.8	8.5	0.35	0.3	1.05	2.25	0.264706	0.123529	0.155556	0.133333	8	3
664	Male	12.35	11.5	0.45	0.45	1.3	3	0.26087	0.113043	0.15	0.15	8	3
665	Female	21.42	13.5	0.45	0.55	1.75	3.35	0.248148	0.12963	0.134328	0.164179	8	3
666	Male	24.31	14	0.55	0.7	1.9	3.64	0.26	0.135714	0.151099	0.192308	8	3
667	Male	24.32	15.7	0.45	0.4	1.8	3.45	0.219745	0.11465	0.130435	0.115942	9	4
668	Female	22.1	13	0.4	0.3	1.95	3.05	0.234615	0.15	0.131148	0.0983607	9	4
669	Male	21.32	15.5	0.45	0.45	2	3.45	0.222581	0.129032	0.130435	0.130435	9	4
670	Female	18.04	12.8	0.5	0.4	1.65	3.05	0.238281	0.128906	0.163934	0.131148	9	4
671	Male	20.56	14.6	0.45	0.3	1.45	3.25	0.222603	0.0993151	0.138462	0.0923077	9	4
672	Female	22.57	13.6	0.45	0.35	1.85	3.3	0.242647	0.136029	0.136364	0.106061	9	4
673	Female	16.14	12	0.35	0.25	1.85	2.7	0.225	0.154167	0.12963	0.0925926	9	4
674	Male	15.76	12.5	0.4	0.35	1.45	2.95	0.236	0.116	0.135593	0.118644	9	4
675	Female	17.34	11.8	0.35	0.35	1.75	2.8	0.237288	0.148305	0.125	0.125	9	4
676	Male	17.43	12.5	0.45	0.3	1.55	3.05	0.244	0.124	0.147541	0.0983607	9	4
677	Female	13.13	11	0.45	0.3	1.7	2.85	0.259091	0.154545	0.157895	0.105263	9	4
678	Male	13.46	11.8	0.35	0.25	1.4	3	0.254237	0.118644	0.116667	0.0833333	9	4
679	Female	19.68	13.1	0.4	0.35	1.85	3.25	0.248092	0.141221	0.123077	0.107692	9	4
680	Female	15.55	12	0.4	0.35	1.65	2.95	0.245833	0.1375	0.135593	0.118644	9	4
681	Male	26.12	14.3	0.45	0.4	1.85	3.3	0.230769	0.129371	0.136364	0.121212	9	4
682	Female	16.2	12.3	0.4	0.35	1.65	3	0.243902	0.134146	0.133333	0.116667	9	4
683	Male	8.51	10	0.3	0.2	1.25	2.25	0.225	0.125	0.133333	0.0888889	9	3
684	Male	7.99	10.1	0.35	0.2	1.2	2.25	0.222772	0.118812	0.155556	0.0888889	9	3
685	Female	7.76	9.5	0.3	0.2	1.35	2.15	0.226316	0.142105	0.139535	0.0930233	9	3
686	Male	4.64	8.7	0.35	0.25	0.9	1.85	0.212644	0.103448	0.189189	0.135135	9	3
687	Male	9.6	10.3	0.35	0.25	1.3	2.55	0.247573	0.126214	0.137255	0.0980392	9	3
688	Male	4.71	8.6	0.35	0.2	0.85	1.9	0.22093	0.0988372	0.184211	0.105263	9	3
689	Female	4.51	8.3	0.35	0.15	0.95	1.95	0.23494	0.114458	0.179487	0.0769231	9	3
690	Male	8.78	10.4	0.4	0.3	1.3	2.25	0.216346	0.125	0.177778	0.133333	9	3
691	Male	10.02	10.6	0.35	0.3	1.3	2.4	0.226415	0.122642	0.145833	0.125	9	3
692	Female	5.75	8.3	0.3	0.2	1.1	2.15	0.259036	0.13253	0.139535	0.0930233	9	3
693	Female	5.95	8.7	0.3	0.25	1.1	2.1	0.241379	0.126437	0.142857	0.119048	9	3
694	Male	10.78	10.8	0.3	0.25	1.25	2.3	0.212963	0.115741	0.130435	0.108696	9	3
695	Male	9.67	10.5	0.35	0.2	1.3	2.35	0.22381	0.12381	0.148936	0.0851064	9	3
696	Female	6.6	9	0.3	0.2	1.3	2.2	0.244444	0.144444	0.136364	0.0909091	9	3
697	Female	7.62	8.5	0.35	0.2	1.15	2.15	0.252941	0.135294	0.162791	0.0930233	9	3
698	Female	7.27	9	0.35	0.15	1.2	2.25	0.25	0.133333	0.155556	0.0666667	9	3
699	Female	10.6	10.4	0.35	0.25	1.45	2.3	0.221154	0.139423	0.152174	0.108696	9	3
700	Male	14.36	10.1	0.45	0.35	1.4	2.65	0.262376	0.138614	0.169811	0.132075	12	4
701	Male	26.85	15.7	0.6	0.4	2.1	3.65	0.232484	0.133758	0.164384	0.109589	12	4
702	Male	17.46	13.6	0.55	0.5	1.8	3	0.220588	0.132353	0.183333	0.166667	12	4
703	Male	14.65	12.5	0.55	0.7	1.6	4.45	0.356	0.128	0.123596	0.157303	12	4
704	Male	16.36	11.8	0.55	0.6	1.9	4.35	0.368644	0.161017	0.126437	0.137931	12	4
705	Male	16.66	13.3	0.5	0.6	1.55	4.15	0.31203	0.116541	0.120482	0.144578	12	4
706	Male	19.8	13.1	0.4	0.4	1.55	3.55	0.270992	0.118321	0.112676	0.112676	12	4
707	Male	24.74	15.1	0.4	0.4	1.55	3.8	0.251656	0.102649	0.105263	0.105263	12	4
708	Male	15.08	11.7	0.45	0.3	1.55	3.15	0.269231	0.132479	0.142857	0.0952381	12	4
709	Female	17.21	12.8	0.5	0.35	1.45	3.45	0.269531	0.113281	0.144928	0.101449	12	4
710	Male	21	13.5	0.5	0.4	1.6	3.75	0.277778	0.118519	0.133333	0.106667	12	4
711	Female	20.69	15.3	0.5	0.5	1.85	3.65	0.238562	0.120915	0.136986	0.136986	12	4
712	Male	23.96	16.3	0.55	0.6	1.85	3.75	0.230061	0.113497	0.146667	0.16	12	4
713	Male	11.7	12	0.5	0.45	1.6	2.85	0.2375	0.133333	0.175439	0.157895	12	4
714	Male	10.6	11.3	0.5	0.4	1.45	2.75	0.243363	0.128319	0.181818	0.145455	12	4
715	Female	20.74	14.6	0.55	0.55	1.85	3.3	0.226027	0.126712	0.166667	0.166667	12	3
716	Male	16.28	13.9	0.5	0.55	1.6	3.1	0.223022	0.115108	0.16129	0.177419	12	3
717	Male	18.67	14.2	0.5	0.55	1.65	3.55	0.25	0.116197	0.140845	0.15493	12	3
718	Male	16.13	13.9	0.5	0.4	1.65	3.2	0.230216	0.118705	0.15625	0.125	12	3
719	Male	24.44	16	0.45	0.65	1.75	3.75	0.234375	0.109375	0.12	0.173333	12	3
720	Female	20.01	15.1	0.55	0.55	1.6	3.7	0.245033	0.10596	0.148649	0.148649	12	3
721	Female	23.12	16.1	0.5	0.65	1.65	4	0.248447	0.102484	0.125	0.1625	12	3
722	Female	23.68	16.3	0.55	0.55	1.75	3.85	0.236196	0.107362	0.142857	0.142857	12	3
723	Male	21.17	18	0.55	0.65	1.75	3.95	0.219444	0.0972222	0.139241	0.164557	12	3
724	Male	19.11	14.9	0.55	0.6	1.65	3.35	0.224832	0.110738	0.164179	0.179104	12	3
725	Male	18.55	14.9	0.5	0.65	1.6	3.6	0.241611	0.107383	0.138889	0.180556	12	3
726	Female	22.74	15.4	0.5	0.65	1.7	3.7	0.24026	0.11039	0.135135	0.175676	12	3
727	Male	22.42	14.9	0.5	0.6	1.85	3.4	0.228188	0.124161	0.147059	0.176471	12	3
728	Male	14.72	13.2	0.55	0.55	1.55	2.9	0.219697	0.117424	0.189655	0.189655	12	3
729	Male	14.35	13.4	0.5	0.55	1.35	3.2	0.238806	0.100746	0.15625	0.171875	12	3
730	Female	11.19	12.3	0.5	0.55	1.45	2.85	0.231707	0.117886	0.175439	0.192982	12	3
731	Male	24.76	16.3	0.55	0.75	1.85	3.6	0.220859	0.113497	0.152778	0.208333	12	3
732	Female	17.45	14.5	0.55	0.5	1.7	3.25	0.224138	0.117241	0.169231	0.153846	12	3
733	Female	20.59	15.1	0.5	0.6	1.8	3.3	0.218543	0.119205	0.151515	0.181818	12	3
734	Male	19.75	14.9	0.45	0.75	1.8	3.7	0.248322	0.120805	0.121622	0.202703	12	3
735	Male	18.33	14.4	0.55	0.65	1.55	3.25	0.225694	0.107639	0.169231	0.2	12	3
736	Male	10	11.2	0.45	0.4	1.25	2.65	0.236607	0.111607	0.169811	0.150943	12	3
737	Male	9.95	11.3	0.45	0.5	1.25	2.7	0.238938	0.110619	0.166667	0.185185	12	3
738	Male	12.3	12.7	0.45	0.45	1.2	2.9	0.228346	0.0944882	0.155172	0.155172	12	3
739	Female	6.63	9.7	0.3	0.15	1.15	2.1	0.216495	0.118557	0.142857	0.0714286	12	3
740	Female	5.22	8.8	0.3	0.1	0.95	1.85	0.210227	0.107955	0.162162	0.0540541	12	3
741	male	5.57	9.1	0.3	0.15	0.85	1.9	0.208791	0.0934066	0.157895	0.0789474	12	3
742	Male	14.51	13.1	0.45	0.35	1.6	3.1	0.236641	0.122137	0.145161	0.112903	12	2
743	Female	30.61	18	0.85	0.6	1.95	4.3	0.238889	0.108333	0.197674	0.139535	12	2
744	male	21.78	14.6	0.65	0.6	1.85	3.35	0.229452	0.126712	0.19403	0.179104	12	2
745	Female	8.88	10.8	0.35	0.2	1.4	2.25	0.208333	0.12963	0.155556	0.0888889	12	2
746	Female	11.85	12	0.45	0.35	1.5	2.75	0.229167	0.125	0.163636	0.127273	12	2
747	Female	7.93	8.5	0.25	0.2	1.2	2.05	0.241176	0.141176	0.121951	0.097561	12	2
748	Female	6.08	8.3	0.25	0.2	1	2.05	0.246988	0.120482	0.121951	0.097561	12	2
749	Female	6.99	8.5	0.25	0.2	1.15	2.1	0.247059	0.135294	0.119048	0.0952381	12	2
750	Female	5.31	7.7	0.25	0.15	1.05	1.85	0.24026	0.136364	0.135135	0.0810811	12	2
751	Female	4.15	8.1	0.25	0.15	0.95	1.95	0.240741	0.117284	0.128205	0.0769231	12	2
752	Female	7.04	8.3	0.25	0.2	1.2	2.25	0.271084	0.144578	0.111111	0.0888889	12	2
753	Male	3.36	7.8	0.3	0.1	0.8	2.05	0.262821	0.102564	0.146341	0.0487805	12	1
754	Female	4.83	8.2	0.25	0.1	1	2.1	0.256098	0.121951	0.119048	0.047619	12	1
755	Male	10.08	11.7	0.4	0.25	1.5	2.6	0.222222	0.128205	0.153846	0.0961538	12	1
756	Female	10.85	11.7	0.4	0.3	1.6	2.5	0.213675	0.136752	0.16	0.12	12	1
757	Female	8.64	10.8	0.35	0.2	1.35	2.35	0.217593	0.125	0.148936	0.0851064	12	1
758	Male	12.32	12	0.4	0.25	1.8	2.9	0.241667	0.15	0.137931	0.0862069	12	1
759	Male	10.36	11.5	0.35	0.25	1.6	2.7	0.234783	0.13913	0.12963	0.0925926	12	1
760	Female	9.05	11	0.35	0.2	1.5	2.6	0.236364	0.136364	0.134615	0.0769231	12	1
761	Female	12.12	12.3	0.35	0.25	1.6	2.8	0.227642	0.130081	0.125	0.0892857	12	1
762	Male	13.56	12.4	0.45	0.25	1.9	2.8	0.225806	0.153226	0.160714	0.0892857	12	1
763	Female	8.82	11.2	0.35	0.2	1.35	2.55	0.227679	0.120536	0.137255	0.0784314	12	1
764	Female	11.91	12.4	0.4	0.25	1.5	2.7	0.217742	0.120968	0.148148	0.0925926	12	1
